# Supplementary material for: Environmental perturbations lead to extensive directional shifts in RNA processing
Source: PLoS Genet. 2017 Oct 12;13(10):e1006995. doi: 10.1371/journal.pgen.1006995 (PMC5667937; doi:10.1371/journal.pgen.1006995)
Supplement: S2 Table — This table describes all 15,300 RNA processing shifts that we identify in our data. These sites can also be found on our browsable web-resource (http://genome.grid.wayne.edu/RNAprocessing). This table has 20 columns as follows: 1) Unique identifier for each event, 2) Plate name which is a key covariate among our samples, 3) Event name from MISO database, 4) Chromosome of event, 5) Strand of mRNA, 6) Start positions for exons, 7) End positions for exons, 8) Treatment ID, 9) Treatment name, 10) Cell Type, 11) Control ID for the tested treatment, 12) Control name, 13) Type of event, 14) Number of individuals that could be assessed, 15) Number of individuals that had p-value derived from the logBF < 0.05, 16) Number of individuals that had positive ΔΨ and had p-value derived from logBF < 0.05, 17) Combined Z-score, 18) q-value, 19) Ensemble gene ID, and 20) Gene symbol. (TXT) [file pgen.1006995.s007.txt]

name	plate_name	event_name	chrom	strand	mRNA_starts	mRNA_ends	Treatment.ID	TreatmentName	CellType	Control.ID	ControlName	SpliceType	count	countSig	countSigPos	Zcorr	qval	gene_id	gene_symbol
DP10;chr12:53898482:53898599:+@chr12:53898919:53899046:+@chr12:53899433:53899634:+;T43C1;SMC	DP10	chr12:53898482:53898599:+@chr12:53898919:53899046:+@chr12:53899433:53899634:+	chr12	+	53898482,53898482	53899634,53899634	T43C1	Aspirin	SMC	CO2	Ethanol	SE	3	2	0	3.96749232512912	0.0647313754304191	ENSG00000139546	TARBP2
DP10;chr14:101297758:101297871:+@chr14:101298849:101298978:+@chr14:101302504:101302637:+;T24C1;SMC	DP10	chr14:101297758:101297871:+@chr14:101298849:101298978:+@chr14:101302504:101302637:+	chr14	+	101297758,101297758	101302637,101302637	T24C1	Acrylamide	SMC	CO1	Water	SE	3	2	0	3.79625056957063	0.108156335036508	ENSG00000214548	MEG3
DP10;chr14:104029299:104029461:+@chr14:104037960:104038157:+@chr14:104053611:104053701:+;T25C1;SMC	DP10	chr14:104029299:104029461:+@chr14:104037960:104038157:+@chr14:104053611:104053701:+	chr14	+	104029299,104029299	104053701,104053701	T25C1	BP-3	SMC	CO2	Ethanol	SE	3	2	0	3.68320895312678	0.136454221577718	ENSG00000256053,ENSG00000126214,ENSG00000256500	NA
DP10;chr14:104029299:104029461:+@chr14:104037960:104038157:+@chr14:104053611:104053701:+;T30C1;SMC	DP10	chr14:104029299:104029461:+@chr14:104037960:104038157:+@chr14:104053611:104053701:+	chr14	+	104029299,104029299	104053701,104053701	T30C1	Triclosan	SMC	CO2	Ethanol	SE	3	2	0	3.67208883727759	0.141852954845221	ENSG00000256053,ENSG00000126214,ENSG00000256500	NA
DP10;chr15:69745159:69745359:+@chr15:69745986:69746060:+@chr15:69747509:69747626:+;T29C1;SMC	DP10	chr15:69745159:69745359:+@chr15:69745986:69746060:+@chr15:69747509:69747626:+	chr15	+	69745159,69745159	69747626,69747626	T29C1	PFOA	SMC	CO1	Water	SE	3	2	0	3.73035176646552	0.135070814723013	ENSG00000137818	RPLP1
DP10;chr16:4526341:4526488:+@chr16:4533638:4533739:+@chr16:4555485:4555611:+;T33C1;SMC	DP10	chr16:4526341:4526488:+@chr16:4533638:4533739:+@chr16:4555485:4555611:+	chr16	+	4526341,4526341	4555611,4555611	T33C1	Insulin	SMC	CO1	Water	SE	3	2	0	3.948149551532	0.0651604758981066	ENSG00000103415	HMOX2
DP10;chr16:4526341:4526488:+@chr16:4533638:4533755:+@chr16:4555485:4555611:+;T33C1;SMC	DP10	chr16:4526341:4526488:+@chr16:4533638:4533755:+@chr16:4555485:4555611:+	chr16	+	4526341,4526341	4555611,4555611	T33C1	Insulin	SMC	CO1	Water	SE	3	3	0	4.07534943510568	0.0647313754304191	ENSG00000103415	HMOX2
DP10;chr18:47015729:47015920:-@chr18:47014870:47014936:-@chr18:47009954:47010141:-;T24C1;SMC	DP10	chr18:47015729:47015920:-@chr18:47014870:47014936:-@chr18:47009954:47010141:-	chr18	-	47009954,47009954	47015920,47015920	T24C1	Acrylamide	SMC	CO1	Water	SE	3	2	2	-4.58340032463681	0.0324229721182453	ENSG00000215472	RPL17-C18orf32
DP10;chr18:47015729:47015920:-@chr18:47014870:47014936:-@chr18:47009954:47010141:-;T33C1;SMC	DP10	chr18:47015729:47015920:-@chr18:47014870:47014936:-@chr18:47009954:47010141:-	chr18	-	47009954,47009954	47015920,47015920	T33C1	Insulin	SMC	CO1	Water	SE	3	3	3	-4.83422001514572	0.0324229721182453	ENSG00000215472	RPL17-C18orf32
DP10;chr1:95699711:95699871:+@chr1:95705333:95705465:+@chr1:95709767:95710509:+;T30C1;SMC	DP10	chr1:95699711:95699871:+@chr1:95705333:95705465:+@chr1:95709767:95710509:+	chr1	+	95699711,95699711	95710509,95710509	T30C1	Triclosan	SMC	CO2	Ethanol	SE	2	2	0	3.69166327620091	0.136454221577718	ENSG00000122481	RWDD3
DP10;chr2:242255281:242255397:+@chr2:242255837:242255955:+@chr2:242256914:242257014:+;T26C1;SMC	DP10	chr2:242255281:242255397:+@chr2:242255837:242255955:+@chr2:242256914:242257014:+	chr2	+	242255281,242255281	242257014,242257014	T26C1	BPA	SMC	CO1	Water	SE	3	2	0	3.72357061471017	0.135070814723013	ENSG00000168385	SEPT2
DP10;chr2:242255281:242255397:+@chr2:242255837:242255990:+@chr2:242256914:242257014:+;T24C1;SMC	DP10	chr2:242255281:242255397:+@chr2:242255837:242255990:+@chr2:242256914:242257014:+	chr2	+	242255281,242255281	242257014,242257014	T24C1	Acrylamide	SMC	CO1	Water	SE	3	1	0	3.81593725306482	0.093731421277877	ENSG00000168385	SEPT2
DP10;chr3:9854932:9855029:+@chr3:9857758:9857886:+@chr3:9859329:9859443:+;T43C1;SMC	DP10	chr3:9854932:9855029:+@chr3:9857758:9857886:+@chr3:9859329:9859443:+	chr3	+	9854932,9854932	9859443,9859443	T43C1	Aspirin	SMC	CO2	Ethanol	SE	3	2	0	3.87092373680809	0.0705707065687651	ENSG00000214021,ENSG00000250151	NA
DP10;chr7:5028694:5028808:+@chr7:5035106:5035213:+@chr7:5036241:5037800:+;T42C1;SMC	DP10	chr7:5028694:5028808:+@chr7:5035106:5035213:+@chr7:5036241:5037800:+	chr7	+	5028694,5028694	5037800,5037800	T42C1	Acetaminophen	SMC	CO1	Water	SE	3	3	3	-3.86020243714622	0.0757223307499243	ENSG00000196204,ENSG00000146587	NA
DP11;chr10:1094804:1095061:-@chr10:1089939:1090111:-@chr10:1089241:1089333:-;T21C1;Mel	DP11	chr10:1094804:1095061:-@chr10:1089939:1090111:-@chr10:1089241:1089333:-	chr10	-	1089241,1089241	1095061,1095061	T21C1	Tunicamycin	Mel	CO3	DMSO	SE	3	3	3	-4.65971860371342	0.0324229721182453	ENSG00000067064	IDI1
DP11;chr10:128192526:128193654:-@chr10:128153265:128153555:-@chr10:128149970:128150154:-;T23C1;Mel	DP11	chr10:128192526:128193654:-@chr10:128153265:128153555:-@chr10:128149970:128150154:-	chr10	-	128149970,128149970	128193654,128193654	T23C1	Vitamin D	Mel	CO2	Ethanol	SE	3	2	0	3.94599062673301	0.0651604758981066	ENSG00000154493	C10orf90
DP11;chr10:70096956:70097090:+@chr10:70097615:70097753:+@chr10:70098260:70098444:+;T21C1;Mel	DP11	chr10:70096956:70097090:+@chr10:70097615:70097753:+@chr10:70098260:70098444:+	chr10	+	70096956,70096956	70098444,70098444	T21C1	Tunicamycin	Mel	CO3	DMSO	SE	3	3	3	-6.56373463533778	0.0306593794925667	ENSG00000096746	HNRNPH3
DP11;chr10:75204483:75204580:-@chr10:75199630:75199659:-@chr10:75196563:75198178:-;T12C1;Mel	DP11	chr10:75204483:75204580:-@chr10:75199630:75199659:-@chr10:75196563:75198178:-	chr10	-	75196563,75196563	75204580,75204580	T12C1	Dexamethasone	Mel	CO2	Ethanol	SE	3	2	2	-3.68150780114611	0.140392671607186	ENSG00000107758	PPP3CB
DP11;chr10:7830093:7830226:+@chr10:7838084:7838118:+@chr10:7839010:7839141:+;T21C1;Mel	DP11	chr10:7830093:7830226:+@chr10:7838084:7838118:+@chr10:7839010:7839141:+	chr10	+	7830093,7830093	7839141,7839141	T21C1	Tunicamycin	Mel	CO3	DMSO	SE	2	2	2	-3.65941534186901	0.148208279450682	ENSG00000165629	ATP5C1
DP11;chr1:109505983:109506111:-@chr1:109504931:109505091:-@chr1:109492931:109493070:-;T21C1;Mel	DP11	chr1:109505983:109506111:-@chr1:109504931:109505091:-@chr1:109492931:109493070:-	chr1	-	109492931,109492931	109506111,109506111	T21C1	Tunicamycin	Mel	CO3	DMSO	SE	3	2	2	-4.09564055583741	0.060123829322859	ENSG00000121940	CLCC1
DP11;chr11:506609:506821:-@chr11:504824:504888:-@chr11:502062:502249:-;T7C1;Mel	DP11	chr11:506609:506821:-@chr11:504824:504888:-@chr11:502062:502249:-	chr11	-	502062,502062	506821,506821	T7C1	Vitamin E	Mel	CO2	Ethanol	SE	3	2	2	-3.99673216121274	0.0647313754304191	ENSG00000023191	RNH1
DP11;chr1:155231877:155232176:-@chr1:155231448:155231525:-@chr1:155230328:155230450:-;T19C1;Mel	DP11	chr1:155231877:155232176:-@chr1:155231448:155231525:-@chr1:155230328:155230450:-	chr1	-	155230328,155230328	155232176,155232176	T19C1	Selenium	Mel	CO1	Water	SE	3	3	3	-4.39169992686145	0.0538134029282016	ENSG00000116521	SCAMP3
DP11;chr1:155231877:155232176:-@chr1:155231448:155231525:-@chr1:155230328:155230450:-;T7C1;Mel	DP11	chr1:155231877:155232176:-@chr1:155231448:155231525:-@chr1:155230328:155230450:-	chr1	-	155230328,155230328	155232176,155232176	T7C1	Vitamin E	Mel	CO2	Ethanol	SE	2	2	2	-3.85603344623432	0.0799581323321343	ENSG00000116521	SCAMP3
DP11;chr1:156265317:156265480:-@chr1:156264550:156264807:-@chr1:156264156:156264356:-;T19C1;Mel	DP11	chr1:156265317:156265480:-@chr1:156264550:156264807:-@chr1:156264156:156264356:-	chr1	-	156264156,156264156	156265480,156265480	T19C1	Selenium	Mel	CO1	Water	SE	3	2	2	-4.12856056501364	0.060123829322859	NA	NA
DP11;chr1:156265317:156265480:-@chr1:156264550:156264807:-@chr1:156264156:156264356:-;T7C1;Mel	DP11	chr1:156265317:156265480:-@chr1:156264550:156264807:-@chr1:156264156:156264356:-	chr1	-	156264156,156264156	156265480,156265480	T7C1	Vitamin E	Mel	CO2	Ethanol	SE	3	3	3	-5.97082917288387	0.0306593794925667	NA	NA
DP11;chr1:161680998:161681264:+@chr1:161681724:161682008:+@chr1:161682875:161684142:+;T7C1;Mel	DP11	chr1:161680998:161681264:+@chr1:161681724:161682008:+@chr1:161682875:161684142:+	chr1	+	161680998,161680998	161684142,161684142	T7C1	Vitamin E	Mel	CO2	Ethanol	SE	2	2	2	-4.22707691486461	0.0584204349556539	ENSG00000132185	FCRLA
DP11;chr11:61717356:61717899:+@chr11:61719243:61719430:+@chr11:61722579:61722673:+;T21C1;Mel	DP11	chr11:61717356:61717899:+@chr11:61719243:61719430:+@chr11:61722579:61722673:+	chr11	+	61717356,61717356	61722673,61722673	T21C1	Tunicamycin	Mel	CO3	DMSO	SE	3	2	0	4.24749593350165	0.0584204349556539	ENSG00000167995	BEST1
DP11;chr11:65307716:65307853:-@chr11:65307484:65307624:-@chr11:65307191:65307352:-;T21C1;Mel	DP11	chr11:65307716:65307853:-@chr11:65307484:65307624:-@chr11:65307191:65307352:-	chr11	-	65307191,65307191	65307853,65307853	T21C1	Tunicamycin	Mel	CO3	DMSO	SE	3	2	2	-3.80261862823935	0.108156335036508	ENSG00000168056	LTBP3
DP11;chr11:67169199:67169376:-@chr11:67168539:67168703:-@chr11:67168160:67168390:-;T19C1;Mel	DP11	chr11:67169199:67169376:-@chr11:67168539:67168703:-@chr11:67168160:67168390:-	chr11	-	67168160,67168160	67169376,67169376	T19C1	Selenium	Mel	CO1	Water	SE	3	2	2	-3.84931445074233	0.0799581323321343	ENSG00000172531	PPP1CA
DP11;chr11:67169199:67169376:-@chr11:67168539:67168703:-@chr11:67168160:67168390:-;T7C1;Mel	DP11	chr11:67169199:67169376:-@chr11:67168539:67168703:-@chr11:67168160:67168390:-	chr11	-	67168160,67168160	67169376,67169376	T7C1	Vitamin E	Mel	CO2	Ethanol	SE	3	3	3	-4.98094558926824	0.0306593794925667	ENSG00000172531	PPP1CA
DP11;chr11:832952:833026:+@chr11:834530:834745:+@chr11:836063:836153:+;T7C1;Mel	DP11	chr11:832952:833026:+@chr11:834530:834745:+@chr11:836063:836153:+	chr11	+	832952,832952	836153,836153	T7C1	Vitamin E	Mel	CO2	Ethanol	SE	3	1	0	3.7084483675373	0.136454221577718	ENSG00000177697	CD151
DP11;chr1:19923471:19923603:+@chr1:19927281:19927465:+@chr1:19948594:19948641:+;T21C1;Mel	DP11	chr1:19923471:19923603:+@chr1:19927281:19927465:+@chr1:19948594:19948641:+	chr1	+	19923471,19923471	19948641,19948641	T21C1	Tunicamycin	Mel	CO3	DMSO	SE	3	2	0	4.01268583894482	0.0647313754304191	NA	NA
DP11;chr12:112451152:112451413:+@chr12:112457560:112457698:+@chr12:112459954:112461024:+;T21C1;Mel	DP11	chr12:112451152:112451413:+@chr12:112457560:112457698:+@chr12:112459954:112461024:+	chr12	+	112451152,112451152	112461024,112461024	T21C1	Tunicamycin	Mel	CO3	DMSO	SE	3	3	3	-6.88435813180341	0.0306593794925667	ENSG00000089248	ERP29
DP11;chr1:221915323:221915516:-@chr1:221912276:221913129:-@chr1:221879437:221879808:-;T21C1;Mel	DP11	chr1:221915323:221915516:-@chr1:221912276:221913129:-@chr1:221879437:221879808:-	chr1	-	221879437,221879437	221915516,221915516	T21C1	Tunicamycin	Mel	CO3	DMSO	SE	3	3	3	-6.72422058754723	0.0306593794925667	ENSG00000143507	DUSP10
DP11;chr1:225971002:225971070:+@chr1:225974564:225974687:+@chr1:225976942:225978168:+;T21C1;Mel	DP11	chr1:225971002:225971070:+@chr1:225974564:225974687:+@chr1:225976942:225978168:+	chr1	+	225971002,225971002	225978168,225978168	T21C1	Tunicamycin	Mel	CO3	DMSO	SE	3	2	0	3.99642019109537	0.0647313754304191	ENSG00000143742	SRP9
DP11;chr12:27110534:27110676:+@chr12:27113448:27113561:+@chr12:27116275:27116388:+;T21C1;Mel	DP11	chr12:27110534:27110676:+@chr12:27113448:27113561:+@chr12:27116275:27116388:+	chr12	+	27110534,27110534	27116388,27116388	T21C1	Tunicamycin	Mel	CO3	DMSO	SE	3	3	3	-5.44168721105562	0.0306593794925667	ENSG00000111790	FGFR1OP2
DP11;chr1:24973158:24973280:+@chr1:24973570:24973699:+@chr1:24975350:24975520:+;T21C1;Mel	DP11	chr1:24973158:24973280:+@chr1:24973570:24973699:+@chr1:24975350:24975520:+	chr1	+	24973158,24973158	24975520,24975520	T21C1	Tunicamycin	Mel	CO3	DMSO	SE	3	3	0	5.03102546050295	0.0306593794925667	ENSG00000133226	SRRM1
DP11;chr12:54676584:54676658:+@chr12:54676863:54677018:+@chr12:54677596:54677751:+;T19C1;Mel	DP11	chr12:54676584:54676658:+@chr12:54676863:54677018:+@chr12:54677596:54677751:+	chr12	+	54676584,54676584	54677751,54677751	T19C1	Selenium	Mel	CO1	Water	SE	3	3	3	-5.62979529355762	0.0306593794925667	ENSG00000135486,ENSG00000258344	NA
DP11;chr12:54676584:54676658:+@chr12:54676863:54677018:+@chr12:54677596:54677751:+;T7C1;Mel	DP11	chr12:54676584:54676658:+@chr12:54676863:54677018:+@chr12:54677596:54677751:+	chr12	+	54676584,54676584	54677751,54677751	T7C1	Vitamin E	Mel	CO2	Ethanol	SE	3	2	2	-3.73499653447652	0.135070814723013	ENSG00000135486,ENSG00000258344	NA
DP11;chr12:56359720:56359846:-@chr12:56355101:56355247:-@chr12:56352257:56352391:-;T19C1;Mel	DP11	chr12:56359720:56359846:-@chr12:56355101:56355247:-@chr12:56352257:56352391:-	chr12	-	56352257,56352257	56359846,56359846	T19C1	Selenium	Mel	CO1	Water	SE	3	3	3	-6.15853055387277	0.0306593794925667	ENSG00000185664	PMEL
DP11;chr12:56359720:56359846:-@chr12:56355101:56355247:-@chr12:56352257:56352391:-;T7C1;Mel	DP11	chr12:56359720:56359846:-@chr12:56355101:56355247:-@chr12:56352257:56352391:-	chr12	-	56352257,56352257	56359846,56359846	T7C1	Vitamin E	Mel	CO2	Ethanol	SE	3	3	3	-6.67809307169395	0.0306593794925667	ENSG00000185664	PMEL
DP11;chr12:57039621:57039852:-@chr12:57038955:57039137:-@chr12:57038565:57038739:-;T19C1;Mel	DP11	chr12:57039621:57039852:-@chr12:57038955:57039137:-@chr12:57038565:57038739:-	chr12	-	57038565,57038565	57039852,57039852	T19C1	Selenium	Mel	CO1	Water	SE	2	2	2	-3.86397804211871	0.0757223307499243	NA	NA
DP11;chr12:57039621:57039852:-@chr12:57038955:57039137:-@chr12:57038565:57038739:-;T7C1;Mel	DP11	chr12:57039621:57039852:-@chr12:57038955:57039137:-@chr12:57038565:57038739:-	chr12	-	57038565,57038565	57039852,57039852	T7C1	Vitamin E	Mel	CO2	Ethanol	SE	2	2	2	-3.72413742702861	0.135070814723013	NA	NA
DP11;chr12:76467983:76468019:-@chr12:76461151:76461253:-@chr12:76453918:76454059:-;T7C1;Mel	DP11	chr12:76467983:76468019:-@chr12:76461151:76461253:-@chr12:76453918:76454059:-	chr12	-	76453918,76453918	76468019,76468019	T7C1	Vitamin E	Mel	CO2	Ethanol	SE	3	3	3	-4.05554195370366	0.0647313754304191	ENSG00000187109	NAP1L1
DP11;chr1:33116034:33116185:-@chr1:33100369:33100393:-@chr1:33099552:33099711:-;T21C1;Mel	DP11	chr1:33116034:33116185:-@chr1:33100369:33100393:-@chr1:33099552:33099711:-	chr1	-	33099552,33099552	33116185,33116185	T21C1	Tunicamycin	Mel	CO3	DMSO	SE	3	2	0	4.12843548392888	0.060123829322859	ENSG00000176261	ZBTB8OS
DP11;chr13:31191830:31192193:+@chr13:31195210:31195376:+@chr13:31195901:31196029:+;T21C1;Mel	DP11	chr13:31191830:31192193:+@chr13:31195210:31195376:+@chr13:31195901:31196029:+	chr13	+	31191830,31191830	31196029,31196029	T21C1	Tunicamycin	Mel	CO3	DMSO	SE	3	3	3	-5.60022480380135	0.0306593794925667	ENSG00000132952	USPL1
DP11;chr13:45915177:45915297:-@chr13:45914847:45914955:-@chr13:45914129:45914319:-;T19C1;Mel	DP11	chr13:45915177:45915297:-@chr13:45914847:45914955:-@chr13:45914129:45914319:-	chr13	-	45914129,45914129	45915297,45915297	T19C1	Selenium	Mel	CO1	Water	SE	3	2	2	-4.2830117936553	0.0538134029282016	ENSG00000133112	TPT1
DP11;chr13:45915177:45915297:-@chr13:45914847:45914955:-@chr13:45914129:45914319:-;T7C1;Mel	DP11	chr13:45915177:45915297:-@chr13:45914847:45914955:-@chr13:45914129:45914319:-	chr13	-	45914129,45914129	45915297,45915297	T7C1	Vitamin E	Mel	CO2	Ethanol	SE	3	3	3	-6.0492075547844	0.0306593794925667	ENSG00000133112	TPT1
DP11;chr14:100842597:100842680:-@chr14:100841620:100841687:-@chr14:100835424:100835595:-;T21C1;Mel	DP11	chr14:100842597:100842680:-@chr14:100841620:100841687:-@chr14:100835424:100835595:-	chr14	-	100835424,100835424	100842680,100842680	T21C1	Tunicamycin	Mel	CO3	DMSO	SE	3	3	0	4.89523109409672	0.0306593794925667	ENSG00000140105	WARS
DP11;chr14:100842597:100842680:-@chr14:100841620:100841740:-@chr14:100835424:100835595:-;T21C1;Mel	DP11	chr14:100842597:100842680:-@chr14:100841620:100841740:-@chr14:100835424:100835595:-	chr14	-	100835424,100835424	100842680,100842680	T21C1	Tunicamycin	Mel	CO3	DMSO	SE	3	3	0	5.7411642785596	0.0306593794925667	ENSG00000140105	WARS
DP11;chr14:100842597:100842680:-@chr14:100841620:100841743:-@chr14:100835424:100835595:-;T21C1;Mel	DP11	chr14:100842597:100842680:-@chr14:100841620:100841743:-@chr14:100835424:100835595:-	chr14	-	100835424,100835424	100842680,100842680	T21C1	Tunicamycin	Mel	CO3	DMSO	SE	3	3	0	5.26441012048773	0.0306593794925667	ENSG00000140105	WARS
DP11;chr14:100842597:100842680:-@chr14:100841620:100841883:-@chr14:100828045:100828258:-;T21C1;Mel	DP11	chr14:100842597:100842680:-@chr14:100841620:100841883:-@chr14:100828045:100828258:-	chr14	-	100828045,100828045	100842680,100842680	T21C1	Tunicamycin	Mel	CO3	DMSO	SE	3	3	0	5.26610124062248	0.0306593794925667	ENSG00000140105	WARS
DP11;chr14:100842597:100842680:-@chr14:100841620:100841883:-@chr14:100835424:100835595:-;T21C1;Mel	DP11	chr14:100842597:100842680:-@chr14:100841620:100841883:-@chr14:100835424:100835595:-	chr14	-	100835424,100835424	100842680,100842680	T21C1	Tunicamycin	Mel	CO3	DMSO	SE	3	3	0	5.94627804411669	0.0306593794925667	ENSG00000140105	WARS
DP11;chr14:105261821:105262080:-@chr14:105259464:105259641:-@chr14:105258935:105259059:-;T19C1;Mel	DP11	chr14:105261821:105262080:-@chr14:105259464:105259641:-@chr14:105258935:105259059:-	chr14	-	105258935,105258935	105262080,105262080	T19C1	Selenium	Mel	CO1	Water	SE	3	3	3	-4.12886871167765	0.060123829322859	ENSG00000142208	AKT1
DP11;chr14:21737457:21737638:-@chr14:21731470:21731495:-@chr14:21702112:21702388:-;T21C1;Mel	DP11	chr14:21737457:21737638:-@chr14:21731470:21731495:-@chr14:21702112:21702388:-	chr14	-	21702112,21702112	21737638,21737638	T21C1	Tunicamycin	Mel	CO3	DMSO	SE	3	2	2	-4.37788238460302	0.0538134029282016	ENSG00000092199	HNRNPC
DP11;chr14:21737457:21737638:-@chr14:21731470:21731988:-@chr14:21702112:21702388:-;T21C1;Mel	DP11	chr14:21737457:21737638:-@chr14:21731470:21731988:-@chr14:21702112:21702388:-	chr14	-	21702112,21702112	21737638,21737638	T21C1	Tunicamycin	Mel	CO3	DMSO	SE	3	3	0	5.20829494192369	0.0306593794925667	ENSG00000092199	HNRNPC
DP11;chr14:45565306:45565431:+@chr14:45565627:45565961:+@chr14:45566090:45566208:+;T13C1;Mel	DP11	chr14:45565306:45565431:+@chr14:45565627:45565961:+@chr14:45566090:45566208:+	chr14	+	45565306,45565306	45566208,45566208	T13C1	Caffeine	Mel	CO1	Water	SE	3	2	2	-3.9947851032589	0.0647313754304191	ENSG00000185246	PRPF39
DP11;chr1:46774773:46774799:+@chr1:46775569:46775716:+@chr1:46775827:46775988:+;T21C1;Mel	DP11	chr1:46774773:46774799:+@chr1:46775569:46775716:+@chr1:46775827:46775988:+	chr1	+	46774773,46774773	46775988,46775988	T21C1	Tunicamycin	Mel	CO3	DMSO	SE	3	3	0	5.82841532792086	0.0306593794925667	ENSG00000173660	UQCRH
DP11;chr1:46805849:46806591:+@chr1:46806995:46807169:+@chr1:46810473:46810816:+;T21C1;Mel	DP11	chr1:46805849:46806591:+@chr1:46806995:46807169:+@chr1:46810473:46810816:+	chr1	+	46805849,46805849	46810816,46810816	T21C1	Tunicamycin	Mel	CO3	DMSO	SE	3	3	0	5.08325546893748	0.0306593794925667	ENSG00000117481	NSUN4
DP11;chr14:68141092:68141602:-@chr14:68129746:68129907:-@chr14:68129194:68129252:-;T23C1;Mel	DP11	chr14:68141092:68141602:-@chr14:68129746:68129907:-@chr14:68129194:68129252:-	chr14	-	68129194,68129194	68141602,68141602	T23C1	Vitamin D	Mel	CO2	Ethanol	SE	3	2	0	3.8549006990804	0.0799581323321343	ENSG00000258466	RP11-1012A1.4
DP11;chr15:60678227:60678285:-@chr15:60674541:60674640:-@chr15:60656628:60656722:-;T21C1;Mel	DP11	chr15:60678227:60678285:-@chr15:60674541:60674640:-@chr15:60656628:60656722:-	chr15	-	60656628,60656628	60678285,60678285	T21C1	Tunicamycin	Mel	CO3	DMSO	SE	3	3	3	-6.3510492939349	0.0306593794925667	ENSG00000182718	ANXA2
DP11;chr15:69745159:69745359:+@chr15:69745986:69746060:+@chr15:69747509:69747626:+;T12C1;Mel	DP11	chr15:69745159:69745359:+@chr15:69745986:69746060:+@chr15:69747509:69747626:+	chr15	+	69745159,69745159	69747626,69747626	T12C1	Dexamethasone	Mel	CO2	Ethanol	SE	3	2	0	3.9059628334495	0.0651604758981066	ENSG00000137818	RPLP1
DP11;chr15:86198648:86199018:+@chr15:86201768:86201821:+@chr15:86207794:86207986:+;T21C1;Mel	DP11	chr15:86198648:86199018:+@chr15:86201768:86201821:+@chr15:86207794:86207986:+	chr15	+	86198648,86198648	86207986,86207986	T21C1	Tunicamycin	Mel	CO3	DMSO	SE	3	2	0	3.73715444001214	0.13431430812324	ENSG00000170776	AKAP13
DP11;chr16:15149748:15149936:-@chr16:15141854:15141956:-@chr16:15141712:15141777:-;T7C1;Mel	DP11	chr16:15149748:15149936:-@chr16:15141854:15141956:-@chr16:15141712:15141777:-	chr16	-	15141712,15141712	15149936,15149936	T7C1	Vitamin E	Mel	CO2	Ethanol	SE	3	1	1	-3.73380675896213	0.135070814723013	NA	NA
DP11;chr16:1876713:1877195:-@chr16:1876508:1876603:-@chr16:1872866:1873038:-;T7C1;Mel	DP11	chr16:1876713:1877195:-@chr16:1876508:1876603:-@chr16:1872866:1873038:-	chr16	-	1872866,1872866	1877195,1877195	T7C1	Vitamin E	Mel	CO2	Ethanol	SE	3	3	0	5.1942762530251	0.0306593794925667	ENSG00000063854	HAGH
DP11;chr16:2014450:2014629:-@chr16:2013654:2014366:-@chr16:2013150:2013257:-;T7C1;Mel	DP11	chr16:2014450:2014629:-@chr16:2013654:2014366:-@chr16:2013150:2013257:-	chr16	-	2013150,2013150	2014629,2014629	T7C1	Vitamin E	Mel	CO2	Ethanol	SE	3	3	3	-6.78725889332472	0.0306593794925667	ENSG00000140988	RPS2
DP11;chr16:2014450:2014629:-@chr16:2014277:2014366:-@chr16:2013150:2013257:-;T7C1;Mel	DP11	chr16:2014450:2014629:-@chr16:2014277:2014366:-@chr16:2013150:2013257:-	chr16	-	2013150,2013150	2014629,2014629	T7C1	Vitamin E	Mel	CO2	Ethanol	SE	3	3	3	-6.02163207262416	0.0306593794925667	ENSG00000140988	RPS2
DP11;chr16:68300496:68300624:+@chr16:68307721:68307807:+@chr16:68308594:68309152:+;T21C1;Mel	DP11	chr16:68300496:68300624:+@chr16:68307721:68307807:+@chr16:68308594:68309152:+	chr16	+	68300496,68300496	68309152,68309152	T21C1	Tunicamycin	Mel	CO3	DMSO	SE	3	2	0	3.95319026305402	0.0647313754304191	ENSG00000103064	SLC7A6
DP11;chr17:16342641:16342728:+@chr17:16342895:16343017:+@chr17:16343499:16343567:+;T21C1;Mel	DP11	chr17:16342641:16342728:+@chr17:16342895:16343017:+@chr17:16343499:16343567:+	chr17	+	16342641,16342641	16343567,16343567	T21C1	Tunicamycin	Mel	CO3	DMSO	SE	3	3	0	6.88435813180341	0.0306593794925667	ENSG00000175061	FAM211A-AS1
DP11;chr17:17740041:17740325:-@chr17:17726832:17726921:-@chr17:17723404:17723835:-;T6C1;Mel	DP11	chr17:17740041:17740325:-@chr17:17726832:17726921:-@chr17:17723404:17723835:-	chr17	-	17723404,17723404	17740325,17740325	T6C1	Vitamin A	Mel	CO2	Ethanol	SE	3	2	2	-3.97404251016499	0.0647313754304191	ENSG00000072310	SREBF1
DP11;chr17:46133748:46133960:+@chr17:46134394:46134483:+@chr17:46134706:46134864:+;T21C1;Mel	DP11	chr17:46133748:46133960:+@chr17:46134394:46134483:+@chr17:46134706:46134864:+	chr17	+	46133748,46133748	46134864,46134864	T21C1	Tunicamycin	Mel	CO3	DMSO	SE	3	3	0	6.6193853544867	0.0306593794925667	ENSG00000082641	NFE2L1
DP11;chr17:49054469:49054582:-@chr17:49053224:49053262:-@chr17:49052132:49052308:-;T21C1;Mel	DP11	chr17:49054469:49054582:-@chr17:49053224:49053262:-@chr17:49052132:49052308:-	chr17	-	49052132,49052132	49054582,49054582	T21C1	Tunicamycin	Mel	CO3	DMSO	SE	3	3	3	-4.32340025837145	0.0538134029282016	ENSG00000008294	SPAG9
DP11;chr17:57208642:57208728:-@chr17:57196660:57196856:-@chr17:57187308:57189706:-;T21C1;Mel	DP11	chr17:57208642:57208728:-@chr17:57196660:57196856:-@chr17:57187308:57189706:-	chr17	-	57187308,57187308	57208728,57208728	T21C1	Tunicamycin	Mel	CO3	DMSO	SE	3	2	2	-3.92096819344535	0.0651604758981066	NA	NA
DP11;chr17:57784732:57784856:-@chr17:57776232:57777550:-@chr17:57774667:57775339:-;T21C1;Mel	DP11	chr17:57784732:57784856:-@chr17:57776232:57777550:-@chr17:57774667:57775339:-	chr17	-	57774667,57774667	57784856,57784856	T21C1	Tunicamycin	Mel	CO3	DMSO	SE	3	3	0	5.56528472175418	0.0306593794925667	ENSG00000141378	PTRH2
DP11;chr1:76190043:76190502:+@chr1:76194086:76194173:+@chr1:76198329:76198426:+;T21C1;Mel	DP11	chr1:76190043:76190502:+@chr1:76194086:76194173:+@chr1:76198329:76198426:+	chr1	+	76190043,76190043	76198426,76198426	T21C1	Tunicamycin	Mel	CO3	DMSO	SE	3	3	3	-4.34281289778207	0.0538134029282016	ENSG00000117054	ACADM
DP11;chr19:49604647:49604728:+@chr19:49605371:49606844:+@chr19:49607891:49607992:+;T21C1;Mel	DP11	chr19:49604647:49604728:+@chr19:49605371:49606844:+@chr19:49607891:49607992:+	chr19	+	49604647,49604647	49607992,49607992	T21C1	Tunicamycin	Mel	CO3	DMSO	SE	3	3	0	4.60298639306168	0.0324229721182453	ENSG00000104852	SNRNP70
DP11;chr19:54710144:54710330:+@chr19:54710421:54710592:+@chr19:54711266:54711515:+;T21C1;Mel	DP11	chr19:54710144:54710330:+@chr19:54710421:54710592:+@chr19:54711266:54711515:+	chr19	+	54710144,54710144	54711515,54711515	T21C1	Tunicamycin	Mel	CO3	DMSO	SE	3	3	0	6.88435813180341	0.0306593794925667	ENSG00000170889	RPS9
DP11;chr20:2448253:2448404:-@chr20:2447838:2447961:-@chr20:2446354:2446465:-;T21C1;Mel	DP11	chr20:2448253:2448404:-@chr20:2447838:2447961:-@chr20:2446354:2446465:-	chr20	-	2446354,2446354	2448404,2448404	T21C1	Tunicamycin	Mel	CO3	DMSO	SE	3	2	0	4.45684257162007	0.0426022773181596	ENSG00000125835	SNRPB
DP11;chr20:31017141:31017234:+@chr20:31017704:31017856:+@chr20:31019124:31019287:+;T7C1;Mel	DP11	chr20:31017141:31017234:+@chr20:31017704:31017856:+@chr20:31019124:31019287:+	chr20	+	31017141,31017141	31019287,31019287	T7C1	Vitamin E	Mel	CO2	Ethanol	SE	3	2	0	3.90509135255166	0.0651604758981066	ENSG00000171456	ASXL1
DP11;chr2:122168442:122168545:-@chr2:122166600:122166623:-@chr2:122165047:122165291:-;T21C1;Mel	DP11	chr2:122168442:122168545:-@chr2:122166600:122166623:-@chr2:122165047:122165291:-	chr2	-	122165047,122165047	122168545,122168545	T21C1	Tunicamycin	Mel	CO3	DMSO	SE	3	2	2	-4.35761834112933	0.0538134029282016	ENSG00000074054	CLASP1
DP11;chr22:35653445:35653550:+@chr22:35658316:35658414:+@chr22:35659071:35659219:+;T21C1;Mel	DP11	chr22:35653445:35653550:+@chr22:35658316:35658414:+@chr22:35659071:35659219:+	chr22	+	35653445,35653445	35659219,35659219	T21C1	Tunicamycin	Mel	CO3	DMSO	SE	3	3	0	4.39758449539088	0.0538134029282016	ENSG00000100281	HMGXB4
DP11;chr22:39410265:39410384:+@chr22:39411600:39411756:+@chr22:39413771:39414050:+;T21C1;Mel	DP11	chr22:39410265:39410384:+@chr22:39411600:39411756:+@chr22:39413771:39414050:+	chr22	+	39410265,39410265	39414050,39414050	T21C1	Tunicamycin	Mel	CO3	DMSO	SE	3	2	2	-4.45411670080739	0.0426022773181596	ENSG00000244509	APOBEC3C
DP11;chr2:677289:677439:-@chr2:675758:676238:-@chr2:675510:675630:-;T21C1;Mel	DP11	chr2:677289:677439:-@chr2:675758:676238:-@chr2:675510:675630:-	chr2	-	675510,675510	677439,677439	T21C1	Tunicamycin	Mel	CO3	DMSO	SE	3	2	0	4.20348889057198	0.0584204349556539	ENSG00000151353	TMEM18
DP11;chr3:185655613:185655924:-@chr3:185649365:185649640:-@chr3:185644389:185644522:-;T21C1;Mel	DP11	chr3:185655613:185655924:-@chr3:185649365:185649640:-@chr3:185644389:185644522:-	chr3	-	185644389,185644389	185655924,185655924	T21C1	Tunicamycin	Mel	CO3	DMSO	SE	3	3	0	5.50160294168834	0.0306593794925667	ENSG00000136527	TRA2B
DP11;chr3:186502353:186502485:+@chr3:186502751:186502890:+@chr3:186503672:186503840:+;T21C1;Mel	DP11	chr3:186502353:186502485:+@chr3:186502751:186502890:+@chr3:186503672:186503840:+	chr3	+	186502353,186502353	186503840,186503840	T21C1	Tunicamycin	Mel	CO3	DMSO	SE	3	3	3	-6.88435813180341	0.0306593794925667	ENSG00000156976	EIF4A2
DP11;chr3:52007981:52008646:-@chr3:52005476:52005908:-@chr3:52003959:52004200:-;T21C1;Mel	DP11	chr3:52007981:52008646:-@chr3:52005476:52005908:-@chr3:52003959:52004200:-	chr3	-	52003959,52003959	52008646,52008646	T21C1	Tunicamycin	Mel	CO3	DMSO	SE	3	2	2	-3.95154138220895	0.0647313754304191	ENSG00000114779	ABHD14B
DP11;chr3:52156395:52156493:-@chr3:52130585:52130728:-@chr3:52109249:52110001:-;T13C1;Mel	DP11	chr3:52156395:52156493:-@chr3:52130585:52130728:-@chr3:52109249:52110001:-	chr3	-	52109249,52109249	52156493,52156493	T13C1	Caffeine	Mel	CO1	Water	SE	3	1	0	3.67901999513101	0.141852954845221	NA	NA
DP11;chr4:106629795:106629881:-@chr4:106624805:106624966:-@chr4:106621007:106621171:-;T21C1;Mel	DP11	chr4:106629795:106629881:-@chr4:106624805:106624966:-@chr4:106621007:106621171:-	chr4	-	106621007,106621007	106629881,106629881	T21C1	Tunicamycin	Mel	CO3	DMSO	SE	3	3	3	-4.39755973852908	0.0538134029282016	ENSG00000138785	INTS12
DP11;chr4:83294599:83295149:-@chr4:83292681:83292737:-@chr4:83280624:83280792:-;T13C1;Mel	DP11	chr4:83294599:83295149:-@chr4:83292681:83292737:-@chr4:83280624:83280792:-	chr4	-	83280624,83280624	83295149,83295149	T13C1	Caffeine	Mel	CO1	Water	SE	3	1	1	-3.89690839609225	0.0651604758981066	ENSG00000138668	HNRNPD
DP11;chr4:83347190:83347282:-@chr4:83346716:83346820:-@chr4:83343717:83346036:-;T21C1;Mel	DP11	chr4:83347190:83347282:-@chr4:83346716:83346820:-@chr4:83343717:83346036:-	chr4	-	83343717,83343717	83347282,83347282	T21C1	Tunicamycin	Mel	CO3	DMSO	SE	3	3	0	5.39165337687134	0.0306593794925667	ENSG00000152795	HNRNPDL
DP11;chr4:83348343:83348457:-@chr4:83347616:83347786:-@chr4:83347190:83347282:-;T21C1;Mel	DP11	chr4:83348343:83348457:-@chr4:83347616:83347786:-@chr4:83347190:83347282:-	chr4	-	83347190,83347190	83348457,83348457	T21C1	Tunicamycin	Mel	CO3	DMSO	SE	3	2	2	-5.12185666051043	0.0306593794925667	ENSG00000152795	HNRNPDL
DP11;chr5:179047893:179048036:-@chr5:179046270:179046361:-@chr5:179045146:179045324:-;T21C1;Mel	DP11	chr5:179047893:179048036:-@chr5:179046270:179046361:-@chr5:179045146:179045324:-	chr5	-	179045146,179045146	179048036,179048036	T21C1	Tunicamycin	Mel	CO3	DMSO	SE	3	3	3	-6.7584227598601	0.0306593794925667	ENSG00000169045	HNRNPH1
DP11;chr5:179047893:179048036:-@chr5:179046270:179046408:-@chr5:179045146:179045324:-;T21C1;Mel	DP11	chr5:179047893:179048036:-@chr5:179046270:179046408:-@chr5:179045146:179045324:-	chr5	-	179045146,179045146	179048036,179048036	T21C1	Tunicamycin	Mel	CO3	DMSO	SE	3	3	3	-6.18464420731283	0.0306593794925667	ENSG00000169045	HNRNPH1
DP11;chr5:52899282:52899360:+@chr5:52900554:52900725:+@chr5:52942063:52942235:+;T21C1;Mel	DP11	chr5:52899282:52899360:+@chr5:52900554:52900725:+@chr5:52942063:52942235:+	chr5	+	52899282,52899282	52942235,52942235	T21C1	Tunicamycin	Mel	CO3	DMSO	SE	3	3	0	4.17936616042423	0.060123829322859	ENSG00000164258	NDUFS4
DP11;chr5:7870883:7871036:+@chr5:7873486:7873625:+@chr5:7875371:7875488:+;T21C1;Mel	DP11	chr5:7870883:7871036:+@chr5:7873486:7873625:+@chr5:7875371:7875488:+	chr5	+	7870883,7870883	7875488,7875488	T21C1	Tunicamycin	Mel	CO3	DMSO	SE	3	2	2	-5.13538333596592	0.0306593794925667	ENSG00000124275	MTRR
DP11;chr5:7870883:7871036:+@chr5:7873486:7873639:+@chr5:7875371:7875488:+;T21C1;Mel	DP11	chr5:7870883:7871036:+@chr5:7873486:7873639:+@chr5:7875371:7875488:+	chr5	+	7870883,7870883	7875488,7875488	T21C1	Tunicamycin	Mel	CO3	DMSO	SE	3	2	2	-5.02896547846631	0.0306593794925667	ENSG00000124275	MTRR
DP11;chr5:98205458:98205586:-@chr5:98204718:98204981:-@chr5:98204199:98204339:-;T21C1;Mel	DP11	chr5:98205458:98205586:-@chr5:98204718:98204981:-@chr5:98204199:98204339:-	chr5	-	98204199,98204199	98205586,98205586	T21C1	Tunicamycin	Mel	CO3	DMSO	SE	3	2	2	-4.41631606043263	0.0511703330916442	ENSG00000153922	CHD1
DP11;chr6:10434481:10434659:-@chr6:10433261:10433486:-@chr6:10428018:10430546:-;T21C1;Mel	DP11	chr6:10434481:10434659:-@chr6:10433261:10433486:-@chr6:10428018:10430546:-	chr6	-	10428018,10428018	10434659,10434659	T21C1	Tunicamycin	Mel	CO3	DMSO	SE	3	2	2	-4.08903437608187	0.0647313754304191	NA	NA
DP11;chr6:109697277:109697315:-@chr6:109691614:109691670:-@chr6:109687717:109690220:-;T19C1;Mel	DP11	chr6:109697277:109697315:-@chr6:109691614:109691670:-@chr6:109687717:109690220:-	chr6	-	109687717,109687717	109697315,109697315	T19C1	Selenium	Mel	CO1	Water	SE	2	2	2	-4.11053403153774	0.060123829322859	ENSG00000135535	CD164
DP11;chr6:109697277:109697315:-@chr6:109691614:109691670:-@chr6:109687717:109690220:-;T7C1;Mel	DP11	chr6:109697277:109697315:-@chr6:109691614:109691670:-@chr6:109687717:109690220:-	chr6	-	109687717,109687717	109697315,109697315	T7C1	Vitamin E	Mel	CO2	Ethanol	SE	2	2	2	-3.9584434010258	0.0647313754304191	ENSG00000135535	CD164
DP11;chr6:139251114:139251235:-@chr6:139247538:139247618:-@chr6:139242174:139242261:-;T6C1;Mel	DP11	chr6:139251114:139251235:-@chr6:139247538:139247618:-@chr6:139242174:139242261:-	chr6	-	139242174,139242174	139251235,139251235	T6C1	Vitamin A	Mel	CO2	Ethanol	SE	3	2	0	3.66859844636715	0.141852954845221	ENSG00000135597	REPS1
DP11;chr6:31612302:31612379:-@chr6:31612084:31612191:-@chr6:31611859:31611971:-;T12C1;Mel	DP11	chr6:31612302:31612379:-@chr6:31612084:31612191:-@chr6:31611859:31611971:-	chr6	-	31611859,31611859	31612379,31612379	T12C1	Dexamethasone	Mel	CO2	Ethanol	SE	3	3	3	-3.89918815758611	0.0651604758981066	ENSG00000204463	BAG6
DP11;chr6:32942239:32942542:+@chr6:32942798:32942889:+@chr6:32943161:32943298:+;T21C1;Mel	DP11	chr6:32942239:32942542:+@chr6:32942798:32942889:+@chr6:32943161:32943298:+	chr6	+	32942239,32942239	32943298,32943298	T21C1	Tunicamycin	Mel	CO3	DMSO	SE	3	2	0	4.0695381118947	0.0647313754304191	ENSG00000204256	BRD2
DP11;chr6:36566626:36566760:+@chr6:36567598:36568053:+@chr6:36568929:36568967:+;T21C1;Mel	DP11	chr6:36566626:36566760:+@chr6:36567598:36568053:+@chr6:36568929:36568967:+	chr6	+	36566626,36566626	36568967,36568967	T21C1	Tunicamycin	Mel	CO3	DMSO	SE	3	3	0	6.88435813180341	0.0306593794925667	ENSG00000112081	SRSF3
DP11;chr6:42847671:42847689:+@chr6:42848599:42848704:+@chr6:42851189:42851352:+;T21C1;Mel	DP11	chr6:42847671:42847689:+@chr6:42848599:42848704:+@chr6:42851189:42851352:+	chr6	+	42847671,42847671	42851352,42851352	T21C1	Tunicamycin	Mel	CO3	DMSO	SE	3	2	2	-4.16319557604038	0.060123829322859	ENSG00000146223	RPL7L1
DP11;chr6:42847671:42847689:+@chr6:42848599:42848820:+@chr6:42851189:42851352:+;T7C1;Mel	DP11	chr6:42847671:42847689:+@chr6:42848599:42848820:+@chr6:42851189:42851352:+	chr6	+	42847671,42847671	42851352,42851352	T7C1	Vitamin E	Mel	CO2	Ethanol	SE	3	2	0	4.65349127268914	0.0324229721182453	ENSG00000146223	RPL7L1
DP11;chr6:42902213:42902336:+@chr6:42903150:42903211:+@chr6:42903312:42903408:+;T21C1;Mel	DP11	chr6:42902213:42902336:+@chr6:42903150:42903211:+@chr6:42903312:42903408:+	chr6	+	42902213,42902213	42903408,42903408	T21C1	Tunicamycin	Mel	CO3	DMSO	SE	3	3	0	5.03504133745338	0.0306593794925667	ENSG00000137161	CNPY3
DP11;chr7:100860985:100861498:+@chr7:100861600:100865077:+@chr7:100865885:100866055:+;T21C1;Mel	DP11	chr7:100860985:100861498:+@chr7:100861600:100865077:+@chr7:100865885:100866055:+	chr7	+	100860985,100860985	100866055,100866055	T21C1	Tunicamycin	Mel	CO3	DMSO	SE	3	3	0	5.89806764221556	0.0306593794925667	ENSG00000106400	ZNHIT1
DP11;chr7:100895176:100895593:-@chr7:100887288:100887420:-@chr7:100884111:100884187:-;T21C1;Mel	DP11	chr7:100895176:100895593:-@chr7:100887288:100887420:-@chr7:100884111:100884187:-	chr7	-	100884111,100884111	100895593,100895593	T21C1	Tunicamycin	Mel	CO3	DMSO	SE	3	2	2	-3.85118244931259	0.0799581323321343	ENSG00000214253	FIS1
DP11;chr7:108166473:108166762:-@chr7:108161920:108161965:-@chr7:108154880:108156018:-;T21C1;Mel	DP11	chr7:108166473:108166762:-@chr7:108161920:108161965:-@chr7:108154880:108156018:-	chr7	-	108154880,108154880	108166762,108166762	T21C1	Tunicamycin	Mel	CO3	DMSO	SE	3	3	3	-4.64725971917555	0.0324229721182453	ENSG00000135241	PNPLA8
DP11;chr7:22999875:23000034:-@chr7:22986571:22986866:-@chr7:22980878:22985782:-;T21C1;Mel	DP11	chr7:22999875:23000034:-@chr7:22986571:22986866:-@chr7:22980878:22985782:-	chr7	-	22980878,22980878	23000034,23000034	T21C1	Tunicamycin	Mel	CO3	DMSO	SE	3	2	2	-4.3210646074852	0.0538134029282016	ENSG00000122591	FAM126A
DP11;chr7:33102180:33102409:-@chr7:33075546:33075600:-@chr7:33066429:33066527:-;T21C1;Mel	DP11	chr7:33102180:33102409:-@chr7:33075546:33075600:-@chr7:33066429:33066527:-	chr7	-	33066429,33066429	33102409,33102409	T21C1	Tunicamycin	Mel	CO3	DMSO	SE	3	3	0	5.12537983613405	0.0306593794925667	ENSG00000122643	NT5C3A
DP11;chr7:44836241:44836392:+@chr7:44838347:44838413:+@chr7:44838846:44838876:+;T21C1;Mel	DP11	chr7:44836241:44836392:+@chr7:44838347:44838413:+@chr7:44838846:44838876:+	chr7	+	44836241,44836241	44838876,44838876	T21C1	Tunicamycin	Mel	CO3	DMSO	SE	3	3	0	6.86983851990112	0.0306593794925667	NA	NA
DP11;chr7:44836241:44836392:+@chr7:44838347:44838503:+@chr7:44838846:44838876:+;T21C1;Mel	DP11	chr7:44836241:44836392:+@chr7:44838347:44838503:+@chr7:44838846:44838876:+	chr7	+	44836241,44836241	44838876,44838876	T21C1	Tunicamycin	Mel	CO3	DMSO	SE	3	3	0	6.83331546809565	0.0306593794925667	NA	NA
DP11;chr8:144679518:144679845:-@chr8:144671161:144672251:-@chr8:144668899:144669022:-;T7C1;Mel	DP11	chr8:144679518:144679845:-@chr8:144671161:144672251:-@chr8:144668899:144669022:-	chr8	-	144668899,144668899	144679845,144679845	T7C1	Vitamin E	Mel	CO2	Ethanol	SE	3	2	0	4.48997801060574	0.0324229721182453	ENSG00000104529	EEF1D
DP11;chr8:42195973:42196203:+@chr8:42196530:42196587:+@chr8:42202471:42202537:+;T21C1;Mel	DP11	chr8:42195973:42196203:+@chr8:42196530:42196587:+@chr8:42202471:42202537:+	chr8	+	42195973,42195973	42202537,42202537	T21C1	Tunicamycin	Mel	CO3	DMSO	SE	3	1	0	3.6999131331951	0.136454221577718	ENSG00000070501	POLB
DP11;chr9:12695515:12695837:+@chr9:12698451:12698655:+@chr9:12702271:12702438:+;T21C1;Mel	DP11	chr9:12695515:12695837:+@chr9:12698451:12698655:+@chr9:12702271:12702438:+	chr9	+	12695515,12695515	12702438,12702438	T21C1	Tunicamycin	Mel	CO3	DMSO	SE	3	2	2	-4.5006247365072	0.0324229721182453	ENSG00000107165	TYRP1
DP11;chr9:34329504:34329597:+@chr9:34336227:34336339:+@chr9:34338711:34338845:+;T21C1;Mel	DP11	chr9:34329504:34329597:+@chr9:34336227:34336339:+@chr9:34338711:34338845:+	chr9	+	34329504,34329504	34338845,34338845	T21C1	Tunicamycin	Mel	CO3	DMSO	SE	2	2	0	3.72936098098873	0.135070814723013	ENSG00000164978	NUDT2
DP11;chr9:5897557:5897653:+@chr9:5898081:5898186:+@chr9:5906885:5906998:+;T21C1;Mel	DP11	chr9:5897557:5897653:+@chr9:5898081:5898186:+@chr9:5906885:5906998:+	chr9	+	5897557,5897557	5906998,5906998	T21C1	Tunicamycin	Mel	CO3	DMSO	SE	3	2	0	4.58957208786894	0.0324229721182453	ENSG00000120215	MLANA
DP11;chr9:6493826:6493932:+@chr9:6495585:6497103:+@chr9:6497198:6497360:+;T21C1;Mel	DP11	chr9:6493826:6493932:+@chr9:6495585:6497103:+@chr9:6497198:6497360:+	chr9	+	6493826,6493826	6497360,6497360	T21C1	Tunicamycin	Mel	CO3	DMSO	SE	3	3	3	-5.25720113705106	0.0306593794925667	ENSG00000147854	UHRF2
DP12;chr10:129914755:129914800:-@chr10:129913192:129914271:-@chr10:129911691:129911866:-;T33C1;Mel	DP12	chr10:129914755:129914800:-@chr10:129913192:129914271:-@chr10:129911691:129911866:-	chr10	-	129911691,129911691	129914800,129914800	T33C1	Insulin	Mel	CO1	Water	SE	3	3	3	-3.78248169085486	0.120124454077434	ENSG00000148773	MKI67
DP12;chr10:13142082:13142302:+@chr10:13150138:13150289:+@chr10:13151112:13151288:+;T44C1;Mel	DP12	chr10:13142082:13142302:+@chr10:13150138:13150289:+@chr10:13151112:13151288:+	chr10	+	13142082,13142082	13151288,13151288	T44C1	Loratadine	Mel	CO2	Ethanol	SE	3	3	0	5.32241631148295	0.0306593794925667	ENSG00000123240	OPTN
DP12;chr11:105948039:105948465:-@chr11:105947234:105947434:-@chr11:105929592:105929836:-;T40C1;Mel	DP12	chr11:105948039:105948465:-@chr11:105947234:105947434:-@chr11:105929592:105929836:-	chr11	-	105929592,105929592	105948465,105948465	T40C1	BHA	Mel	CO2	Ethanol	SE	3	2	0	3.94109461601484	0.0651604758981066	ENSG00000182359	KBTBD3
DP12;chr11:105948039:105948465:-@chr11:105947234:105947434:-@chr11:105929592:105929836:-;T44C1;Mel	DP12	chr11:105948039:105948465:-@chr11:105947234:105947434:-@chr11:105929592:105929836:-	chr11	-	105929592,105929592	105948465,105948465	T44C1	Loratadine	Mel	CO2	Ethanol	SE	3	3	0	4.5631942674039	0.0324229721182453	ENSG00000182359	KBTBD3
DP12;chr11:111957364:111957522:-@chr11:111956691:111957034:-@chr11:111955539:111956186:-;T44C1;Mel	DP12	chr11:111957364:111957522:-@chr11:111956691:111957034:-@chr11:111955539:111956186:-	chr11	-	111955539,111955539	111957522,111957522	T44C1	Loratadine	Mel	CO2	Ethanol	SE	3	3	0	5.99260369313431	0.0306593794925667	ENSG00000150779	TIMM8B
DP12;chr11:111957364:111957522:-@chr11:111956702:111957034:-@chr11:111955539:111956186:-;T44C1;Mel	DP12	chr11:111957364:111957522:-@chr11:111956702:111957034:-@chr11:111955539:111956186:-	chr11	-	111955539,111955539	111957522,111957522	T44C1	Loratadine	Mel	CO2	Ethanol	SE	3	3	0	5.65282832039364	0.0306593794925667	ENSG00000150779	TIMM8B
DP12;chr11:120278447:120278532:+@chr11:120280103:120280159:+@chr11:120291462:120291560:+;T33C1;Mel	DP12	chr11:120278447:120278532:+@chr11:120280103:120280159:+@chr11:120291462:120291560:+	chr11	+	120278447,120278447	120291560,120291560	T33C1	Insulin	Mel	CO1	Water	SE	3	2	0	4.6096280587329	0.0324229721182453	ENSG00000196914	ARHGEF12
DP12;chr11:123612257:123612363:-@chr11:123611101:123611244:-@chr11:123601195:123601693:-;T33C1;Mel	DP12	chr11:123612257:123612363:-@chr11:123611101:123611244:-@chr11:123601195:123601693:-	chr11	-	123601195,123601195	123612363,123612363	T33C1	Insulin	Mel	CO1	Water	SE	3	2	2	-3.73128451231037	0.135070814723013	ENSG00000166261	ZNF202
DP12;chr11:18034398:18034471:-@chr11:18031618:18031686:-@chr11:18029488:18029623:-;T41C1;Mel	DP12	chr11:18034398:18034471:-@chr11:18031618:18031686:-@chr11:18029488:18029623:-	chr11	-	18029488,18029488	18034471,18034471	T41C1	Ibuprofen	Mel	CO2	Ethanol	SE	3	2	0	4.09375252893456	0.060123829322859	ENSG00000129158,ENSG00000255448	NA
DP12;chr11:20070274:20070741:+@chr11:20072835:20072879:+@chr11:20075626:20075786:+;T47C1;Mel	DP12	chr11:20070274:20070741:+@chr11:20072835:20072879:+@chr11:20075626:20075786:+	chr11	+	20070274,20070274	20075786,20075786	T47C1	Phthalate	Mel	CO2	Ethanol	SE	3	3	3	-4.12518732254263	0.060123829322859	ENSG00000166833	NAV2
DP12;chr11:31531066:31531169:-@chr11:31484719:31484852:-@chr11:31455007:31455117:-;T30C1;Mel	DP12	chr11:31531066:31531169:-@chr11:31484719:31484852:-@chr11:31455007:31455117:-	chr11	-	31455007,31455007	31531169,31531169	T30C1	Triclosan	Mel	CO2	Ethanol	SE	3	2	0	3.75188025655079	0.127480718488578	ENSG00000148950	IMMP1L
DP12;chr1:1328776:1328840:-@chr1:1328059:1328183:-@chr1:1326146:1326245:-;T47C1;Mel	DP12	chr1:1328776:1328840:-@chr1:1328059:1328183:-@chr1:1326146:1326245:-	chr1	-	1326146,1326146	1328840,1328840	T47C1	Phthalate	Mel	CO2	Ethanol	SE	3	2	0	3.70543950945812	0.136454221577718	ENSG00000221978	CCNL2
DP12;chr11:407062:407164:-@chr11:406843:406993:-@chr11:406349:406538:-;T44C1;Mel	DP12	chr11:407062:407164:-@chr11:406843:406993:-@chr11:406349:406538:-	chr11	-	406349,406349	407164,407164	T44C1	Loratadine	Mel	CO2	Ethanol	SE	3	2	0	3.97738582047394	0.0647313754304191	ENSG00000185187	SIGIRR
DP12;chr11:47587458:47587538:+@chr11:47591252:47591443:+@chr11:47593023:47595013:+;T44C1;Mel	DP12	chr11:47587458:47587538:+@chr11:47591252:47591443:+@chr11:47593023:47595013:+	chr11	+	47587458,47587458	47595013,47595013	T44C1	Loratadine	Mel	CO2	Ethanol	SE	3	3	0	4.58078180749716	0.0324229721182453	ENSG00000110536,ENSG00000213619	NA
DP12;chr1:151299747:151300191:-@chr1:151298648:151298849:-@chr1:151288049:151288985:-;T44C1;Mel	DP12	chr1:151299747:151300191:-@chr1:151298648:151298849:-@chr1:151288049:151288985:-	chr1	-	151288049,151288049	151300191,151300191	T44C1	Loratadine	Mel	CO2	Ethanol	SE	3	3	0	5.32266862104302	0.0306593794925667	ENSG00000143393	PI4KB
DP12;chr1:151867484:151867670:-@chr1:151862459:151862690:-@chr1:151861690:151861849:-;T44C1;Mel	DP12	chr1:151867484:151867670:-@chr1:151862459:151862690:-@chr1:151861690:151861849:-	chr1	-	151861690,151861690	151867670,151867670	T44C1	Loratadine	Mel	CO2	Ethanol	SE	2	2	0	4.4176060440235	0.0511703330916442	ENSG00000159445	THEM4
DP12;chr1:154155464:154155725:-@chr1:154148591:154148652:-@chr1:154145560:154145677:-;T33C1;Mel	DP12	chr1:154155464:154155725:-@chr1:154148591:154148652:-@chr1:154145560:154145677:-	chr1	-	154145560,154145560	154155725,154155725	T33C1	Insulin	Mel	CO1	Water	SE	3	2	2	-3.67011039216973	0.141852954845221	ENSG00000143549	TPM3
DP12;chr1:154155464:154155725:-@chr1:154148591:154148652:-@chr1:154145560:154145677:-;T47C1;Mel	DP12	chr1:154155464:154155725:-@chr1:154148591:154148652:-@chr1:154145560:154145677:-	chr1	-	154145560,154145560	154155725,154155725	T47C1	Phthalate	Mel	CO2	Ethanol	SE	2	1	1	-4.00162141895861	0.0647313754304191	ENSG00000143549	TPM3
DP12;chr1:154155464:154155725:-@chr1:154148591:154148655:-@chr1:154145560:154145677:-;T33C1;Mel	DP12	chr1:154155464:154155725:-@chr1:154148591:154148655:-@chr1:154145560:154145677:-	chr1	-	154145560,154145560	154155725,154155725	T33C1	Insulin	Mel	CO1	Water	SE	3	2	2	-3.86315767402715	0.0757223307499243	ENSG00000143549	TPM3
DP12;chr1:154155464:154155725:-@chr1:154148591:154148655:-@chr1:154145560:154145677:-;T47C1;Mel	DP12	chr1:154155464:154155725:-@chr1:154148591:154148655:-@chr1:154145560:154145677:-	chr1	-	154145560,154145560	154155725,154155725	T47C1	Phthalate	Mel	CO2	Ethanol	SE	2	2	2	-3.9108293129921	0.0651604758981066	ENSG00000143549	TPM3
DP12;chr1:156265317:156265480:-@chr1:156264550:156264807:-@chr1:156264156:156264356:-;T42C1;Mel	DP12	chr1:156265317:156265480:-@chr1:156264550:156264807:-@chr1:156264156:156264356:-	chr1	-	156264156,156264156	156265480,156265480	T42C1	Acetaminophen	Mel	CO1	Water	SE	3	2	2	-3.74367314183152	0.13431430812324	NA	NA
DP12;chr1:156265317:156265480:-@chr1:156264550:156264807:-@chr1:156264156:156264356:-;T44C1;Mel	DP12	chr1:156265317:156265480:-@chr1:156264550:156264807:-@chr1:156264156:156264356:-	chr1	-	156264156,156264156	156265480,156265480	T44C1	Loratadine	Mel	CO2	Ethanol	SE	3	2	0	3.97831529812424	0.0647313754304191	NA	NA
DP12;chr1:161680998:161681264:+@chr1:161681724:161682008:+@chr1:161682875:161684142:+;T33C1;Mel	DP12	chr1:161680998:161681264:+@chr1:161681724:161682008:+@chr1:161682875:161684142:+	chr1	+	161680998,161680998	161684142,161684142	T33C1	Insulin	Mel	CO1	Water	SE	2	1	0	3.66879549388042	0.141852954845221	ENSG00000132185	FCRLA
DP12;chr11:65667712:65667997:-@chr11:65664280:65664477:-@chr11:65659692:65660767:-;T41C1;Mel	DP12	chr11:65667712:65667997:-@chr11:65664280:65664477:-@chr11:65659692:65660767:-	chr11	-	65659692,65659692	65667997,65667997	T41C1	Ibuprofen	Mel	CO2	Ethanol	SE	3	2	0	4.25751529506931	0.0538134029282016	ENSG00000175592	FOSL1
DP12;chr11:67829420:67829501:-@chr11:67828960:67829297:-@chr11:67820326:67821514:-;T44C1;Mel	DP12	chr11:67829420:67829501:-@chr11:67828960:67829297:-@chr11:67820326:67821514:-	chr11	-	67820326,67820326	67829501,67829501	T44C1	Loratadine	Mel	CO2	Ethanol	SE	3	2	0	4.57626899782622	0.0324229721182453	ENSG00000110721	CHKA
DP12;chr11:70266506:70266616:+@chr11:70268615:70268737:+@chr11:70269046:70269101:+;T44C1;Mel	DP12	chr11:70266506:70266616:+@chr11:70268615:70268737:+@chr11:70269046:70269101:+	chr11	+	70266506,70266506	70269101,70269101	T44C1	Loratadine	Mel	CO2	Ethanol	SE	3	2	0	3.74024976028437	0.13431430812324	ENSG00000085733	CTTN
DP12;chr1:171557518:171557644:+@chr1:171560291:171560339:+@chr1:171560726:171562650:+;T44C1;Mel	DP12	chr1:171557518:171557644:+@chr1:171560291:171560339:+@chr1:171560726:171562650:+	chr1	+	171557518,171557518	171562650,171562650	T44C1	Loratadine	Mel	CO2	Ethanol	SE	3	3	0	5.42064678892705	0.0306593794925667	ENSG00000117523	PRRC2C
DP12;chr11:832952:833022:+@chr11:834530:834745:+@chr11:836063:836153:+;T47C1;Mel	DP12	chr11:832952:833022:+@chr11:834530:834745:+@chr11:836063:836153:+	chr11	+	832952,832952	836153,836153	T47C1	Phthalate	Mel	CO2	Ethanol	SE	3	2	2	-3.89836078920135	0.0651604758981066	ENSG00000177697	CD151
DP12;chr1:185276146:185276271:-@chr1:185275617:185275757:-@chr1:185274668:185274775:-;T44C1;Mel	DP12	chr1:185276146:185276271:-@chr1:185275617:185275757:-@chr1:185274668:185274775:-	chr1	-	185274668,185274668	185276271,185276271	T44C1	Loratadine	Mel	CO2	Ethanol	SE	3	3	3	-6.88435813180341	0.0306593794925667	ENSG00000116679	IVNS1ABP
DP12;chr11:85707869:85707972:-@chr11:85701293:85701421:-@chr11:85694909:85695016:-;T44C1;Mel	DP12	chr11:85707869:85707972:-@chr11:85701293:85701421:-@chr11:85694909:85695016:-	chr11	-	85694909,85694909	85707972,85707972	T44C1	Loratadine	Mel	CO2	Ethanol	SE	3	3	0	5.87090408596316	0.0306593794925667	ENSG00000073921	PICALM
DP12;chr11:85707869:85707972:-@chr11:85701293:85701442:-@chr11:85694909:85695016:-;T44C1;Mel	DP12	chr11:85707869:85707972:-@chr11:85701293:85701442:-@chr11:85694909:85695016:-	chr11	-	85694909,85694909	85707972,85707972	T44C1	Loratadine	Mel	CO2	Ethanol	SE	3	2	0	5.34856754508889	0.0306593794925667	ENSG00000073921	PICALM
DP12;chr1:207070788:207070960:+@chr1:207071076:207071221:+@chr1:207073640:207073702:+;T44C1;Mel	DP12	chr1:207070788:207070960:+@chr1:207071076:207071221:+@chr1:207073640:207073702:+	chr1	+	207070788,207070788	207073702,207073702	T44C1	Loratadine	Mel	CO2	Ethanol	SE	3	3	0	5.77858675667752	0.0306593794925667	ENSG00000162892	IL24
DP12;chr12:124862783:124862930:-@chr12:124858959:124859009:-@chr12:124856568:124857156:-;T44C1;Mel	DP12	chr12:124862783:124862930:-@chr12:124858959:124859009:-@chr12:124856568:124857156:-	chr12	-	124856568,124856568	124862930,124862930	T44C1	Loratadine	Mel	CO2	Ethanol	SE	3	2	2	-4.00674096535822	0.0647313754304191	ENSG00000196498	NCOR2
DP12;chr12:19389858:19389968:+@chr12:19396114:19396377:+@chr12:19406874:19406957:+;T44C1;Mel	DP12	chr12:19389858:19389968:+@chr12:19396114:19396377:+@chr12:19406874:19406957:+	chr12	+	19389858,19389858	19406957,19406957	T44C1	Loratadine	Mel	CO2	Ethanol	SE	3	2	0	4.1042389669387	0.060123829322859	ENSG00000052126	PLEKHA5
DP12;chr1:228335316:228335400:+@chr1:228336072:228336240:+@chr1:228336366:228336655:+;T40C1;Mel	DP12	chr1:228335316:228335400:+@chr1:228336072:228336240:+@chr1:228336366:228336655:+	chr1	+	228335316,228335316	228336655,228336655	T40C1	BHA	Mel	CO2	Ethanol	SE	3	1	1	-3.85720951519279	0.0799581323321343	ENSG00000143774	GUK1
DP12;chr12:30887902:30888140:-@chr12:30886563:30886645:-@chr12:30884277:30884444:-;T44C1;Mel	DP12	chr12:30887902:30888140:-@chr12:30886563:30886645:-@chr12:30884277:30884444:-	chr12	-	30884277,30884277	30888140,30888140	T44C1	Loratadine	Mel	CO2	Ethanol	SE	3	2	0	4.56954333353284	0.0324229721182453	ENSG00000110888	CAPRIN2
DP12;chr12:32890039:32890095:+@chr12:32890799:32890876:+@chr12:32892998:32893174:+;T44C1;Mel	DP12	chr12:32890039:32890095:+@chr12:32890799:32890876:+@chr12:32892998:32893174:+	chr12	+	32890039,32890039	32893174,32893174	T44C1	Loratadine	Mel	CO2	Ethanol	SE	3	2	0	4.55932108435035	0.0324229721182453	ENSG00000087470	DNM1L
DP12;chr12:32890039:32890095:+@chr12:32891198:32891230:+@chr12:32892998:32893174:+;T30C1;Mel	DP12	chr12:32890039:32890095:+@chr12:32891198:32891230:+@chr12:32892998:32893174:+	chr12	+	32890039,32890039	32893174,32893174	T30C1	Triclosan	Mel	CO2	Ethanol	SE	3	2	0	4.13977998665764	0.060123829322859	ENSG00000087470	DNM1L
DP12;chr12:32890039:32890095:+@chr12:32891198:32891230:+@chr12:32892998:32893174:+;T44C1;Mel	DP12	chr12:32890039:32890095:+@chr12:32891198:32891230:+@chr12:32892998:32893174:+	chr12	+	32890039,32890039	32893174,32893174	T44C1	Loratadine	Mel	CO2	Ethanol	SE	3	3	0	5.47956056502809	0.0306593794925667	ENSG00000087470	DNM1L
DP12;chr12:32890799:32890876:+@chr12:32891198:32891230:+@chr12:32892998:32893174:+;T44C1;Mel	DP12	chr12:32890799:32890876:+@chr12:32891198:32891230:+@chr12:32892998:32893174:+	chr12	+	32890799,32890799	32893174,32893174	T44C1	Loratadine	Mel	CO2	Ethanol	SE	3	2	0	4.2327020312594	0.0584204349556539	ENSG00000087470	DNM1L
DP12;chr1:241803184:241803701:-@chr1:241767562:241767881:-@chr1:241761048:241761299:-;T33C1;Mel	DP12	chr1:241803184:241803701:-@chr1:241767562:241767881:-@chr1:241761048:241761299:-	chr1	-	241761048,241761048	241803701,241803701	T33C1	Insulin	Mel	CO1	Water	SE	3	2	2	-4.06301071904519	0.0647313754304191	ENSG00000054277	OPN3
DP12;chr1:241803184:241803701:-@chr1:241767562:241767881:-@chr1:241761048:241761299:-;T44C1;Mel	DP12	chr1:241803184:241803701:-@chr1:241767562:241767881:-@chr1:241761048:241761299:-	chr1	-	241761048,241761048	241803701,241803701	T44C1	Loratadine	Mel	CO2	Ethanol	SE	3	2	0	4.91022145848329	0.0306593794925667	ENSG00000054277	OPN3
DP12;chr1:241803184:241803701:-@chr1:241767722:241767881:-@chr1:241761048:241761299:-;T44C1;Mel	DP12	chr1:241803184:241803701:-@chr1:241767722:241767881:-@chr1:241761048:241761299:-	chr1	-	241761048,241761048	241803701,241803701	T44C1	Loratadine	Mel	CO2	Ethanol	SE	3	2	0	4.04933787327619	0.0647313754304191	ENSG00000054277	OPN3
DP12;chr12:57504912:57505196:-@chr12:57503724:57503893:-@chr12:57501946:57502082:-;T44C1;Mel	DP12	chr12:57504912:57505196:-@chr12:57503724:57503893:-@chr12:57501946:57502082:-	chr12	-	57501946,57501946	57505196,57505196	T44C1	Loratadine	Mel	CO2	Ethanol	SE	3	2	0	3.72276455367411	0.135070814723013	ENSG00000166888	STAT6
DP12;chr12:62959017:62959160:+@chr12:62959794:62959811:+@chr12:62960102:62960230:+;T44C1;Mel	DP12	chr12:62959017:62959160:+@chr12:62959794:62959811:+@chr12:62960102:62960230:+	chr12	+	62959017,62959017	62960230,62960230	T44C1	Loratadine	Mel	CO2	Ethanol	SE	2	2	2	-3.6916698671674	0.136454221577718	ENSG00000061987	MON2
DP12;chr12:76467983:76468019:-@chr12:76461151:76461253:-@chr12:76453918:76454059:-;T43C1;Mel	DP12	chr12:76467983:76468019:-@chr12:76461151:76461253:-@chr12:76453918:76454059:-	chr12	-	76453918,76453918	76468019,76468019	T43C1	Aspirin	Mel	CO2	Ethanol	SE	3	1	1	-3.6756730196771	0.141852954845221	ENSG00000187109	NAP1L1
DP12;chr12:76467983:76468019:-@chr12:76461151:76461253:-@chr12:76453918:76454059:-;T47C1;Mel	DP12	chr12:76467983:76468019:-@chr12:76461151:76461253:-@chr12:76453918:76454059:-	chr12	-	76453918,76453918	76468019,76468019	T47C1	Phthalate	Mel	CO2	Ethanol	SE	3	2	2	-3.98748835666775	0.0647313754304191	ENSG00000187109	NAP1L1
DP12;chr12:971249:971436:+@chr12:977032:978270:+@chr12:980431:980514:+;T44C1;Mel	DP12	chr12:971249:971436:+@chr12:977032:978270:+@chr12:980431:980514:+	chr12	+	971249,971249	980514,980514	T44C1	Loratadine	Mel	CO2	Ethanol	SE	3	3	0	4.89097402243512	0.0306593794925667	ENSG00000060237	WNK1
DP12;chr1:32686732:32686798:-@chr1:32683038:32683178:-@chr1:32682860:32682952:-;T44C1;Mel	DP12	chr1:32686732:32686798:-@chr1:32683038:32683178:-@chr1:32682860:32682952:-	chr1	-	32682860,32682860	32686798,32686798	T44C1	Loratadine	Mel	CO2	Ethanol	SE	2	2	0	4.2988255063679	0.0538134029282016	ENSG00000160055	TMEM234
DP12;chr1:32700553:32700714:-@chr1:32700305:32700415:-@chr1:32697643:32697785:-;T44C1;Mel	DP12	chr1:32700553:32700714:-@chr1:32700305:32700415:-@chr1:32697643:32697785:-	chr1	-	32697643,32697643	32700714,32700714	T44C1	Loratadine	Mel	CO2	Ethanol	SE	3	3	0	4.55748423548079	0.0324229721182453	ENSG00000220785	MTMR9LP
DP12;chr1:39929284:39929358:+@chr1:39930767:39930784:+@chr1:39934287:39934404:+;T44C1;Mel	DP12	chr1:39929284:39929358:+@chr1:39930767:39930784:+@chr1:39934287:39934404:+	chr1	+	39929284,39929284	39934404,39934404	T44C1	Loratadine	Mel	CO2	Ethanol	SE	3	2	0	4.1800170223435	0.060123829322859	ENSG00000127603	MACF1
DP12;chr14:100842597:100842680:-@chr14:100841620:100841883:-@chr14:100835424:100835595:-;T41C1;Mel	DP12	chr14:100842597:100842680:-@chr14:100841620:100841883:-@chr14:100835424:100835595:-	chr14	-	100835424,100835424	100842680,100842680	T41C1	Ibuprofen	Mel	CO2	Ethanol	SE	3	3	3	-4.37103173137887	0.0538134029282016	ENSG00000140105	WARS
DP12;chr14:102975866:102976128:-@chr14:102974978:102975183:-@chr14:102974812:102974886:-;T44C1;Mel	DP12	chr14:102975866:102976128:-@chr14:102974978:102975183:-@chr14:102974812:102974886:-	chr14	-	102974812,102974812	102976128,102976128	T44C1	Loratadine	Mel	CO2	Ethanol	SE	3	3	0	4.51555508556276	0.0324229721182453	ENSG00000156381	ANKRD9
DP12;chr14:105261821:105262080:-@chr14:105259464:105259641:-@chr14:105258935:105259059:-;T47C1;Mel	DP12	chr14:105261821:105262080:-@chr14:105259464:105259641:-@chr14:105258935:105259059:-	chr14	-	105258935,105258935	105262080,105262080	T47C1	Phthalate	Mel	CO2	Ethanol	SE	3	2	0	4.21880888299455	0.0584204349556539	ENSG00000142208	AKT1
DP12;chr14:23378692:23378804:-@chr14:23377542:23377589:-@chr14:23375404:23375577:-;T44C1;Mel	DP12	chr14:23378692:23378804:-@chr14:23377542:23377589:-@chr14:23375404:23375577:-	chr14	-	23375404,23375404	23378804,23378804	T44C1	Loratadine	Mel	CO2	Ethanol	SE	3	2	2	-3.94929535120721	0.0647313754304191	ENSG00000100461	RBM23
DP12;chr14:23538685:23538826:-@chr14:23536523:23537880:-@chr14:23535175:23535217:-;T44C1;Mel	DP12	chr14:23538685:23538826:-@chr14:23536523:23537880:-@chr14:23535175:23535217:-	chr14	-	23535175,23535175	23538826,23538826	T44C1	Loratadine	Mel	CO2	Ethanol	SE	3	3	0	6.07632419161187	0.0306593794925667	ENSG00000100813	ACIN1
DP12;chr14:23540636:23540779:-@chr14:23540334:23540395:-@chr14:23538685:23538826:-;T44C1;Mel	DP12	chr14:23540636:23540779:-@chr14:23540334:23540395:-@chr14:23538685:23538826:-	chr14	-	23538685,23538685	23540779,23540779	T44C1	Loratadine	Mel	CO2	Ethanol	SE	3	3	3	-4.17894611187917	0.060123829322859	ENSG00000100813	ACIN1
DP12;chr14:24911552:24911658:-@chr14:24911315:24911466:-@chr14:24909989:24910132:-;T33C1;Mel	DP12	chr14:24911552:24911658:-@chr14:24911315:24911466:-@chr14:24909989:24910132:-	chr14	-	24909989,24909989	24911658,24911658	T33C1	Insulin	Mel	CO1	Water	SE	3	3	3	-3.6575051635786	0.148208279450682	ENSG00000100445	SDR39U1
DP12;chr1:46072154:46072263:+@chr1:46072993:46074009:+@chr1:46078841:46078920:+;T33C1;Mel	DP12	chr1:46072154:46072263:+@chr1:46072993:46074009:+@chr1:46078841:46078920:+	chr1	+	46072154,46072154	46078920,46078920	T33C1	Insulin	Mel	CO1	Water	SE	3	2	2	-4.29682611886265	0.0538134029282016	ENSG00000132780	NASP
DP12;chr1:46072154:46072263:+@chr1:46072993:46074009:+@chr1:46078841:46078920:+;T44C1;Mel	DP12	chr1:46072154:46072263:+@chr1:46072993:46074009:+@chr1:46078841:46078920:+	chr1	+	46072154,46072154	46078920,46078920	T44C1	Loratadine	Mel	CO2	Ethanol	SE	3	3	0	6.74257149416871	0.0306593794925667	ENSG00000132780	NASP
DP12;chr1:46152084:46152302:-@chr1:46151248:46151292:-@chr1:46125856:46126897:-;T44C1;Mel	DP12	chr1:46152084:46152302:-@chr1:46151248:46151292:-@chr1:46125856:46126897:-	chr1	-	46125856,46125856	46152302,46152302	T44C1	Loratadine	Mel	CO2	Ethanol	SE	3	2	2	-3.96814200563626	0.0647313754304191	ENSG00000159592	GPBP1L1
DP12;chr1:46153847:46153947:+@chr1:46156646:46156782:+@chr1:46158876:46160108:+;T44C1;Mel	DP12	chr1:46153847:46153947:+@chr1:46156646:46156782:+@chr1:46158876:46160108:+	chr1	+	46153847,46153847	46160108,46160108	T44C1	Loratadine	Mel	CO2	Ethanol	SE	3	2	0	4.47461532853727	0.0324229721182453	ENSG00000159596	TMEM69
DP12;chr14:75530173:75530264:-@chr14:75528387:75528465:-@chr14:75519928:75520362:-;T44C1;Mel	DP12	chr14:75530173:75530264:-@chr14:75528387:75528465:-@chr14:75519928:75520362:-	chr14	-	75519928,75519928	75530264,75530264	T44C1	Loratadine	Mel	CO2	Ethanol	SE	3	2	2	-4.90260375908871	0.0306593794925667	ENSG00000119640	ACYP1
DP12;chr14:92587986:92588153:-@chr14:92585193:92585310:-@chr14:92583842:92583986:-;T42C1;Mel	DP12	chr14:92587986:92588153:-@chr14:92585193:92585310:-@chr14:92583842:92583986:-	chr14	-	92583842,92583842	92588153,92588153	T42C1	Acetaminophen	Mel	CO1	Water	SE	3	3	0	6.23791468152873	0.0306593794925667	ENSG00000183648	NDUFB1
DP12;chr14:92587986:92588153:-@chr14:92585193:92585310:-@chr14:92583842:92583986:-;T43C1;Mel	DP12	chr14:92587986:92588153:-@chr14:92585193:92585310:-@chr14:92583842:92583986:-	chr14	-	92583842,92583842	92588153,92588153	T43C1	Aspirin	Mel	CO2	Ethanol	SE	3	2	0	4.66989798120478	0.0324229721182453	ENSG00000183648	NDUFB1
DP12;chr1:53716362:53716534:-@chr1:53715052:53715228:-@chr1:53708041:53712728:-;T44C1;Mel	DP12	chr1:53716362:53716534:-@chr1:53715052:53715228:-@chr1:53708041:53712728:-	chr1	-	53708041,53708041	53716534,53716534	T44C1	Loratadine	Mel	CO2	Ethanol	SE	3	3	0	5.11344694794721	0.0306593794925667	NA	NA
DP12;chr1:54411999:54412222:+@chr1:54413461:54413494:+@chr1:54417659:54418145:+;T42C1;Mel	DP12	chr1:54411999:54412222:+@chr1:54413461:54413494:+@chr1:54417659:54418145:+	chr1	+	54411999,54411999	54418145,54418145	T42C1	Acetaminophen	Mel	CO1	Water	SE	3	2	2	-3.87675698992794	0.0651604758981066	ENSG00000116212	LRRC42
DP12;chr15:52632393:52632591:-@chr15:52630007:52630081:-@chr15:52628660:52628753:-;T44C1;Mel	DP12	chr15:52632393:52632591:-@chr15:52630007:52630081:-@chr15:52628660:52628753:-	chr15	-	52628660,52628660	52632591,52632591	T44C1	Loratadine	Mel	CO2	Ethanol	SE	3	2	0	3.69676718413096	0.136454221577718	ENSG00000197535	MYO5A
DP12;chr15:60678227:60678285:-@chr15:60674541:60674640:-@chr15:60656628:60656722:-;T44C1;Mel	DP12	chr15:60678227:60678285:-@chr15:60674541:60674640:-@chr15:60656628:60656722:-	chr15	-	60656628,60656628	60678285,60678285	T44C1	Loratadine	Mel	CO2	Ethanol	SE	3	2	2	-5.02163586498176	0.0306593794925667	ENSG00000182718	ANXA2
DP12;chr15:69732647:69732826:+@chr15:69733107:69733418:+@chr15:69737129:69737380:+;T44C1;Mel	DP12	chr15:69732647:69732826:+@chr15:69733107:69733418:+@chr15:69737129:69737380:+	chr15	+	69732647,69732647	69737380,69737380	T44C1	Loratadine	Mel	CO2	Ethanol	SE	3	3	0	5.93811509611468	0.0306593794925667	ENSG00000137807	KIF23
DP12;chr15:89424588:89424956:-@chr15:89422649:89423841:-@chr15:89422198:89422500:-;T44C1;Mel	DP12	chr15:89424588:89424956:-@chr15:89422649:89423841:-@chr15:89422198:89422500:-	chr15	-	89422198,89422198	89424956,89424956	T44C1	Loratadine	Mel	CO2	Ethanol	SE	3	3	0	5.52723194681715	0.0306593794925667	ENSG00000140511	HAPLN3
DP12;chr15:99789622:99789815:-@chr15:99781570:99781764:-@chr15:99768738:99768937:-;T30C1;Mel	DP12	chr15:99789622:99789815:-@chr15:99781570:99781764:-@chr15:99768738:99768937:-	chr15	-	99768738,99768738	99789815,99789815	T30C1	Triclosan	Mel	CO2	Ethanol	SE	2	2	0	3.74511578420044	0.13431430812324	ENSG00000103852	TTC23
DP12;chr16:2014450:2014629:-@chr16:2013654:2014366:-@chr16:2013150:2013257:-;T47C1;Mel	DP12	chr16:2014450:2014629:-@chr16:2013654:2014366:-@chr16:2013150:2013257:-	chr16	-	2013150,2013150	2014629,2014629	T47C1	Phthalate	Mel	CO2	Ethanol	SE	3	2	2	-3.79357458522002	0.112320748666564	ENSG00000140988	RPS2
DP12;chr16:24942105:24942725:-@chr16:24939005:24939053:-@chr16:24930712:24931581:-;T44C1;Mel	DP12	chr16:24942105:24942725:-@chr16:24939005:24939053:-@chr16:24930712:24931581:-	chr16	-	24930712,24930712	24942725,24942725	T44C1	Loratadine	Mel	CO2	Ethanol	SE	3	2	2	-4.03123341077959	0.0647313754304191	ENSG00000140750	ARHGAP17
DP12;chr16:270648:270746:-@chr16:258600:258663:-@chr16:258077:258187:-;T44C1;Mel	DP12	chr16:270648:270746:-@chr16:258600:258663:-@chr16:258077:258187:-	chr16	-	258077,258077	270746,270746	T44C1	Loratadine	Mel	CO2	Ethanol	SE	3	2	0	3.73154197540969	0.135070814723013	ENSG00000007392	LUC7L
DP12;chr16:30012250:30012361:+@chr16:30012533:30015978:+@chr16:30016542:30017112:+;T41C1;Mel	DP12	chr16:30012250:30012361:+@chr16:30012533:30015978:+@chr16:30016542:30017112:+	chr16	+	30012250,30012250	30017112,30017112	T41C1	Ibuprofen	Mel	CO2	Ethanol	SE	3	2	2	-3.91829851975806	0.0651604758981066	ENSG00000169592	INO80E
DP12;chr16:3070313:3070492:+@chr16:3071190:3071320:+@chr16:3071556:3071690:+;T33C1;Mel	DP12	chr16:3070313:3070492:+@chr16:3071190:3071320:+@chr16:3071556:3071690:+	chr16	+	3070313,3070313	3071690,3071690	T33C1	Insulin	Mel	CO1	Water	SE	3	2	2	-4.14286864877963	0.060123829322859	ENSG00000006327	TNFRSF12A
DP12;chr16:67217165:67217943:-@chr16:67215461:67215600:-@chr16:67213944:67214569:-;T33C1;Mel	DP12	chr16:67217165:67217943:-@chr16:67215461:67215600:-@chr16:67213944:67214569:-	chr16	-	67213944,67213944	67217943,67217943	T33C1	Insulin	Mel	CO1	Water	SE	3	2	2	-4.10421432716301	0.060123829322859	ENSG00000196123	KIAA0895L
DP12;chr16:67217165:67217943:-@chr16:67215509:67215600:-@chr16:67213944:67214569:-;T44C1;Mel	DP12	chr16:67217165:67217943:-@chr16:67215509:67215600:-@chr16:67213944:67214569:-	chr16	-	67213944,67213944	67217943,67217943	T44C1	Loratadine	Mel	CO2	Ethanol	SE	3	2	2	-3.67437671507683	0.141852954845221	ENSG00000196123	KIAA0895L
DP12;chr16:68344877:68345002:+@chr16:68345945:68346079:+@chr16:68349800:68349977:+;T44C1;Mel	DP12	chr16:68344877:68345002:+@chr16:68345945:68346079:+@chr16:68349800:68349977:+	chr16	+	68344877,68344877	68349977,68349977	T44C1	Loratadine	Mel	CO2	Ethanol	SE	3	2	0	4.33191518670496	0.0538134029282016	ENSG00000132600	PRMT7
DP12;chr17:15995177:15995372:-@chr17:15990486:15990659:-@chr17:15989596:15989756:-;T41C1;Mel	DP12	chr17:15995177:15995372:-@chr17:15990486:15990659:-@chr17:15989596:15989756:-	chr17	-	15989596,15989596	15995372,15995372	T41C1	Ibuprofen	Mel	CO2	Ethanol	SE	3	2	0	3.72330429646904	0.135070814723013	ENSG00000141027	NCOR1
DP12;chr17:16342641:16342728:+@chr17:16342842:16343017:+@chr17:16343499:16343567:+;T44C1;Mel	DP12	chr17:16342641:16342728:+@chr17:16342842:16343017:+@chr17:16343499:16343567:+	chr17	+	16342641,16342641	16343567,16343567	T44C1	Loratadine	Mel	CO2	Ethanol	SE	3	2	0	3.90735064629216	0.0651604758981066	ENSG00000175061	FAM211A-AS1
DP12;chr17:16342641:16342728:+@chr17:16342895:16343017:+@chr17:16343499:16343567:+;T44C1;Mel	DP12	chr17:16342641:16342728:+@chr17:16342895:16343017:+@chr17:16343499:16343567:+	chr17	+	16342641,16342641	16343567,16343567	T44C1	Loratadine	Mel	CO2	Ethanol	SE	3	3	0	5.74857855378625	0.0306593794925667	ENSG00000175061	FAM211A-AS1
DP12;chr17:30692349:30692506:+@chr17:30693684:30693776:+@chr17:30694791:30695033:+;T44C1;Mel	DP12	chr17:30692349:30692506:+@chr17:30693684:30693776:+@chr17:30694791:30695033:+	chr17	+	30692349,30692349	30695033,30695033	T44C1	Loratadine	Mel	CO2	Ethanol	SE	3	3	0	6.00925159801528	0.0306593794925667	ENSG00000010244	ZNF207
DP12;chr17:35880641:35880751:-@chr17:35880282:35880317:-@chr17:35874900:35879174:-;T43C1;Mel	DP12	chr17:35880641:35880751:-@chr17:35880282:35880317:-@chr17:35874900:35879174:-	chr17	-	35874900,35874900	35880751,35880751	T43C1	Aspirin	Mel	CO2	Ethanol	SE	2	2	2	-3.95105785289215	0.0647313754304191	ENSG00000006114	SYNRG
DP12;chr17:46133748:46133960:+@chr17:46134394:46134483:+@chr17:46134706:46134864:+;T44C1;Mel	DP12	chr17:46133748:46133960:+@chr17:46134394:46134483:+@chr17:46134706:46134864:+	chr17	+	46133748,46133748	46134864,46134864	T44C1	Loratadine	Mel	CO2	Ethanol	SE	3	2	0	4.28752727703853	0.0538134029282016	ENSG00000082641	NFE2L1
DP12;chr17:48624429:48624646:+@chr17:48625081:48625128:+@chr17:48625644:48625814:+;T43C1;Mel	DP12	chr17:48624429:48624646:+@chr17:48625081:48625128:+@chr17:48625644:48625814:+	chr17	+	48624429,48624429	48625814,48625814	T43C1	Aspirin	Mel	CO2	Ethanol	SE	2	2	2	-3.70650553178647	0.136454221577718	ENSG00000006282	SPATA20
DP12;chr17:5371891:5372380:-@chr17:5366849:5367009:-@chr17:5365639:5365866:-;T47C1;Mel	DP12	chr17:5371891:5372380:-@chr17:5366849:5367009:-@chr17:5365639:5365866:-	chr17	-	5365639,5365639	5372380,5372380	T47C1	Phthalate	Mel	CO2	Ethanol	SE	3	3	3	-4.18753914664098	0.060123829322859	ENSG00000005100	DHX33
DP12;chr17:5389694:5390004:+@chr17:5391516:5391909:+@chr17:5392143:5394130:+;T30C1;Mel	DP12	chr17:5389694:5390004:+@chr17:5391516:5391909:+@chr17:5392143:5394130:+	chr17	+	5389694,5389694	5394130,5394130	T30C1	Triclosan	Mel	CO2	Ethanol	SE	3	2	0	3.70324580696527	0.136454221577718	NA	NA
DP12;chr17:5389694:5390004:+@chr17:5391516:5391909:+@chr17:5392143:5394130:+;T44C1;Mel	DP12	chr17:5389694:5390004:+@chr17:5391516:5391909:+@chr17:5392143:5394130:+	chr17	+	5389694,5389694	5394130,5394130	T44C1	Loratadine	Mel	CO2	Ethanol	SE	3	2	0	4.0451176741058	0.0647313754304191	NA	NA
DP12;chr17:80430440:80430574:+@chr17:80436447:80436543:+@chr17:80436676:80436794:+;T44C1;Mel	DP12	chr17:80430440:80430574:+@chr17:80436447:80436543:+@chr17:80436676:80436794:+	chr17	+	80430440,80430440	80436794,80436794	T44C1	Loratadine	Mel	CO2	Ethanol	SE	3	2	0	4.88816288149155	0.0324229721182453	ENSG00000141562	NARF
DP12;chr18:47018628:47018834:-@chr18:47018106:47018203:-@chr18:47017902:47017954:-;T44C1;Mel	DP12	chr18:47018628:47018834:-@chr18:47018106:47018203:-@chr18:47017902:47017954:-	chr18	-	47017902,47017902	47018834,47018834	T44C1	Loratadine	Mel	CO2	Ethanol	SE	3	2	0	4.06518627263409	0.0647313754304191	ENSG00000265681,ENSG00000215472	NA
DP12;chr1:85506693:85506860:-@chr1:85502393:85502551:-@chr1:85499781:85499934:-;T44C1;Mel	DP12	chr1:85506693:85506860:-@chr1:85502393:85502551:-@chr1:85499781:85499934:-	chr1	-	85499781,85499781	85506860,85506860	T44C1	Loratadine	Mel	CO2	Ethanol	SE	3	2	0	4.10439742998108	0.060123829322859	ENSG00000055732	MCOLN3
DP12;chr19:14501736:14501891:+@chr19:14507154:14507285:+@chr19:14508470:14508616:+;T44C1;Mel	DP12	chr19:14501736:14501891:+@chr19:14507154:14507285:+@chr19:14508470:14508616:+	chr19	+	14501736,14501736	14508616,14508616	T44C1	Loratadine	Mel	CO2	Ethanol	SE	3	2	2	-3.78280880592684	0.120124454077434	ENSG00000123146	CD97
DP12;chr19:42721784:42721944:-@chr19:42720832:42721197:-@chr19:42719285:42719404:-;T44C1;Mel	DP12	chr19:42721784:42721944:-@chr19:42720832:42721197:-@chr19:42719285:42719404:-	chr19	-	42719285,42719285	42721944,42721944	T44C1	Loratadine	Mel	CO2	Ethanol	SE	3	1	0	3.67786345636001	0.141852954845221	ENSG00000160570	DEDD2
DP12;chr20:40246979:40247133:-@chr20:40179944:40179999:-@chr20:40161689:40162209:-;T44C1;Mel	DP12	chr20:40246979:40247133:-@chr20:40179944:40179999:-@chr20:40161689:40162209:-	chr20	-	40161689,40161689	40247133,40247133	T44C1	Loratadine	Mel	CO2	Ethanol	SE	3	2	2	-3.83381116878923	0.0839037217411082	ENSG00000124177	CHD6
DP12;chr20:42087001:42087149:+@chr20:42087793:42088060:+@chr20:42088411:42088535:+;T44C1;Mel	DP12	chr20:42087001:42087149:+@chr20:42087793:42088060:+@chr20:42088411:42088535:+	chr20	+	42087001,42087001	42088535,42088535	T44C1	Loratadine	Mel	CO2	Ethanol	SE	3	2	0	3.82904813334582	0.0839037217411082	ENSG00000124193	SRSF6
DP12;chr20:57243043:57243183:+@chr20:57244347:57244509:+@chr20:57245568:57245659:+;T44C1;Mel	DP12	chr20:57243043:57243183:+@chr20:57244347:57244509:+@chr20:57245568:57245659:+	chr20	+	57243043,57243043	57245659,57245659	T44C1	Loratadine	Mel	CO2	Ethanol	SE	3	3	0	4.84276309983471	0.0324229721182453	ENSG00000124222,ENSG00000270044,ENSG00000254995	NA
DP12;chr21:40720218:40720265:-@chr21:40717756:40719218:-@chr21:40717072:40717200:-;T44C1;Mel	DP12	chr21:40720218:40720265:-@chr21:40717756:40719218:-@chr21:40717072:40717200:-	chr21	-	40717072,40717072	40720265,40720265	T44C1	Loratadine	Mel	CO2	Ethanol	SE	3	2	0	4.01050268831421	0.0647313754304191	ENSG00000205581	HMGN1
DP12;chr2:191514572:191514708:+@chr2:191520703:191520879:+@chr2:191523884:191524721:+;T33C1;Mel	DP12	chr2:191514572:191514708:+@chr2:191520703:191520879:+@chr2:191523884:191524721:+	chr2	+	191514572,191514572	191524721,191524721	T33C1	Insulin	Mel	CO1	Water	SE	3	2	0	3.85538180767912	0.0799581323321343	ENSG00000138386	NAB1
DP12;chr2:202137361:202137499:+@chr2:202137621:202137665:+@chr2:202139612:202139676:+;T41C1;Mel	DP12	chr2:202137361:202137499:+@chr2:202137621:202137665:+@chr2:202139612:202139676:+	chr2	+	202137361,202137361	202139676,202139676	T41C1	Ibuprofen	Mel	CO2	Ethanol	SE	3	2	0	3.72984178951444	0.135070814723013	ENSG00000064012	CASP8
DP12;chr22:19466606:19466738:-@chr22:19462993:19463125:-@chr22:19459210:19459331:-;T44C1;Mel	DP12	chr22:19466606:19466738:-@chr22:19462993:19463125:-@chr22:19459210:19459331:-	chr22	-	19459210,19459210	19466738,19466738	T44C1	Loratadine	Mel	CO2	Ethanol	SE	3	2	2	-3.98006978998823	0.0647313754304191	ENSG00000070010	UFD1L
DP12;chr22:22326249:22326323:-@chr22:22325352:22325433:-@chr22:22324582:22324778:-;T43C1;Mel	DP12	chr22:22326249:22326323:-@chr22:22325352:22325433:-@chr22:22324582:22324778:-	chr22	-	22324582,22324582	22326323,22326323	T43C1	Aspirin	Mel	CO2	Ethanol	SE	3	1	1	-3.67980782314482	0.140392671607186	ENSG00000100038	TOP3B
DP12;chr22:22326249:22326323:-@chr22:22325352:22325433:-@chr22:22324582:22324778:-;T47C1;Mel	DP12	chr22:22326249:22326323:-@chr22:22325352:22325433:-@chr22:22324582:22324778:-	chr22	-	22324582,22324582	22326323,22326323	T47C1	Phthalate	Mel	CO2	Ethanol	SE	3	2	2	-3.84846432807069	0.0799581323321343	ENSG00000100038	TOP3B
DP12;chr22:24951583:24951903:-@chr22:24950917:24951104:-@chr22:24944885:24944969:-;T33C1;Mel	DP12	chr22:24951583:24951903:-@chr22:24950917:24951104:-@chr22:24944885:24944969:-	chr22	-	24944885,24944885	24951903,24951903	T33C1	Insulin	Mel	CO1	Water	SE	3	3	3	-4.90728701800267	0.0306593794925667	ENSG00000138867	GUCD1
DP12;chr22:45567481:45567564:+@chr22:45567690:45567918:+@chr22:45571775:45571961:+;T47C1;Mel	DP12	chr22:45567481:45567564:+@chr22:45567690:45567918:+@chr22:45571775:45571961:+	chr22	+	45567481,45567481	45571961,45571961	T47C1	Phthalate	Mel	CO2	Ethanol	SE	3	2	2	-3.69414349095871	0.136454221577718	ENSG00000093000	NUP50
DP12;chr2:38976671:38976847:-@chr2:38976040:38976488:-@chr2:38975721:38975795:-;T33C1;Mel	DP12	chr2:38976671:38976847:-@chr2:38976040:38976488:-@chr2:38975721:38975795:-	chr2	-	38975721,38975721	38976847,38976847	T33C1	Insulin	Mel	CO1	Water	SE	3	2	2	-3.87021792426308	0.0705707065687651	ENSG00000115875	SRSF7
DP12;chr2:55494705:55494771:-@chr2:55493517:55493654:-@chr2:55490776:55491001:-;T44C1;Mel	DP12	chr2:55494705:55494771:-@chr2:55493517:55493654:-@chr2:55490776:55491001:-	chr2	-	55490776,55490776	55494771,55494771	T44C1	Loratadine	Mel	CO2	Ethanol	SE	3	3	0	4.0319371976953	0.0647313754304191	ENSG00000085760	MTIF2
DP12;chr2:55535945:55536159:-@chr2:55530205:55530288:-@chr2:55529008:55529208:-;T30C1;Mel	DP12	chr2:55535945:55536159:-@chr2:55530205:55530288:-@chr2:55529008:55529208:-	chr2	-	55529008,55529008	55536159,55536159	T30C1	Triclosan	Mel	CO2	Ethanol	SE	3	2	0	4.12298229425537	0.060123829322859	ENSG00000115355	CCDC88A
DP12;chr2:9563502:9563643:-@chr2:9560119:9560229:-@chr2:9558755:9558861:-;T44C1;Mel	DP12	chr2:9563502:9563643:-@chr2:9560119:9560229:-@chr2:9558755:9558861:-	chr2	-	9558755,9558755	9563643,9563643	T44C1	Loratadine	Mel	CO2	Ethanol	SE	3	2	0	4.44039961649576	0.0511703330916442	ENSG00000119185	ITGB1BP1
DP12;chr3:121445760:121445888:-@chr3:121441109:121441225:-@chr3:121437235:121437348:-;T42C1;Mel	DP12	chr3:121445760:121445888:-@chr3:121441109:121441225:-@chr3:121437235:121437348:-	chr3	-	121437235,121437235	121445888,121445888	T42C1	Acetaminophen	Mel	CO1	Water	SE	3	2	2	-4.19264623193999	0.0584204349556539	ENSG00000173230	GOLGB1
DP12;chr3:183353411:183353581:+@chr3:183354009:183354099:+@chr3:183361268:183361330:+;T41C1;Mel	DP12	chr3:183353411:183353581:+@chr3:183354009:183354099:+@chr3:183361268:183361330:+	chr3	+	183353411,183353411	183361330,183361330	T41C1	Ibuprofen	Mel	CO2	Ethanol	SE	2	2	0	3.70769026766951	0.136454221577718	ENSG00000114796	KLHL24
DP12;chr3:186505592:186505671:+@chr3:186506099:186506205:+@chr3:186506914:186507685:+;T44C1;Mel	DP12	chr3:186505592:186505671:+@chr3:186506099:186506205:+@chr3:186506914:186507685:+	chr3	+	186505592,186505592	186507685,186507685	T44C1	Loratadine	Mel	CO2	Ethanol	SE	3	3	3	-4.75844702219206	0.0324229721182453	ENSG00000156976	EIF4A2
DP12;chr3:186505592:186505671:+@chr3:186506099:186506209:+@chr3:186506914:186507685:+;T44C1;Mel	DP12	chr3:186505592:186505671:+@chr3:186506099:186506209:+@chr3:186506914:186507685:+	chr3	+	186505592,186505592	186507685,186507685	T44C1	Loratadine	Mel	CO2	Ethanol	SE	3	3	3	-5.46344698223592	0.0306593794925667	ENSG00000156976	EIF4A2
DP12;chr3:33450728:33450838:-@chr3:33450182:33450289:-@chr3:33444293:33444396:-;T44C1;Mel	DP12	chr3:33450728:33450838:-@chr3:33450182:33450289:-@chr3:33444293:33444396:-	chr3	-	33444293,33444293	33450838,33450838	T44C1	Loratadine	Mel	CO2	Ethanol	SE	3	2	0	3.94890505762842	0.0647313754304191	ENSG00000153560	UBP1
DP12;chr3:37396592:37396678:+@chr3:37402734:37402796:+@chr3:37407571:37408370:+;T33C1;Mel	DP12	chr3:37396592:37396678:+@chr3:37402734:37402796:+@chr3:37407571:37408370:+	chr3	+	37396592,37396592	37408370,37408370	T33C1	Insulin	Mel	CO1	Water	SE	3	3	0	3.75467332737605	0.127480718488578	NA	NA
DP12;chr3:37396592:37396678:+@chr3:37402734:37402796:+@chr3:37407571:37408370:+;T42C1;Mel	DP12	chr3:37396592:37396678:+@chr3:37402734:37402796:+@chr3:37407571:37408370:+	chr3	+	37396592,37396592	37408370,37408370	T42C1	Acetaminophen	Mel	CO1	Water	SE	3	1	0	3.8594761673081	0.0757223307499243	NA	NA
DP12;chr3:37396592:37396678:+@chr3:37402734:37402796:+@chr3:37407571:37408370:+;T44C1;Mel	DP12	chr3:37396592:37396678:+@chr3:37402734:37402796:+@chr3:37407571:37408370:+	chr3	+	37396592,37396592	37408370,37408370	T44C1	Loratadine	Mel	CO2	Ethanol	SE	3	3	0	4.52839122196308	0.0324229721182453	NA	NA
DP12;chr3:48960181:48960244:+@chr3:48962151:48962272:+@chr3:48964895:48965246:+;T44C1;Mel	DP12	chr3:48960181:48960244:+@chr3:48962151:48962272:+@chr3:48964895:48965246:+	chr3	+	48960181,48960181	48965246,48965246	T44C1	Loratadine	Mel	CO2	Ethanol	SE	3	2	0	4.54269961868111	0.0324229721182453	ENSG00000177479	ARIH2
DP12;chr3:49362135:49362196:-@chr3:49348947:49349087:-@chr3:49348053:49348170:-;T42C1;Mel	DP12	chr3:49362135:49362196:-@chr3:49348947:49349087:-@chr3:49348053:49348170:-	chr3	-	49348053,49348053	49362196,49362196	T42C1	Acetaminophen	Mel	CO1	Water	SE	3	1	1	-3.81335879089634	0.0986511971406298	ENSG00000114316	USP4
DP12;chr3:58291972:58292144:+@chr3:58296036:58296133:+@chr3:58296234:58296318:+;T41C1;Mel	DP12	chr3:58291972:58292144:+@chr3:58296036:58296133:+@chr3:58296234:58296318:+	chr3	+	58291972,58291972	58296318,58296318	T41C1	Ibuprofen	Mel	CO2	Ethanol	SE	3	2	0	3.71542767597407	0.136454221577718	NA	NA
DP12;chr3:9476018:9476169:+@chr3:9476274:9476314:+@chr3:9476508:9476566:+;T44C1;Mel	DP12	chr3:9476018:9476169:+@chr3:9476274:9476314:+@chr3:9476508:9476566:+	chr3	+	9476018,9476018	9476566,9476566	T44C1	Loratadine	Mel	CO2	Ethanol	SE	3	2	0	3.87460625560962	0.0651604758981066	ENSG00000168137	SETD5
DP12;chr3:98451270:98451495:-@chr3:98437268:98437365:-@chr3:98434494:98434621:-;T33C1;Mel	DP12	chr3:98451270:98451495:-@chr3:98437268:98437365:-@chr3:98434494:98434621:-	chr3	-	98434494,98434494	98451495,98451495	T33C1	Insulin	Mel	CO1	Water	SE	3	2	2	-3.75273914932043	0.127480718488578	ENSG00000239445	ST3GAL6-AS1
DP12;chr4:120133782:120134028:+@chr4:120135225:120135377:+@chr4:120138705:120138828:+;T44C1;Mel	DP12	chr4:120133782:120134028:+@chr4:120135225:120135377:+@chr4:120138705:120138828:+	chr4	+	120133782,120133782	120138828,120138828	T44C1	Loratadine	Mel	CO2	Ethanol	SE	3	3	0	5.20749215013457	0.0306593794925667	ENSG00000145390	USP53
DP12;chr4:13628969:13629328:-@chr4:13625014:13627936:-@chr4:13621567:13621691:-;T47C1;Mel	DP12	chr4:13628969:13629328:-@chr4:13625014:13627936:-@chr4:13621567:13621691:-	chr4	-	13621567,13621567	13629328,13629328	T47C1	Phthalate	Mel	CO2	Ethanol	SE	3	2	0	4.64222308545183	0.0324229721182453	ENSG00000038219	BOD1L1
DP12;chr4:141300275:141300346:+@chr4:141300726:141300806:+@chr4:141302116:141303710:+;T44C1;Mel	DP12	chr4:141300275:141300346:+@chr4:141300726:141300806:+@chr4:141302116:141303710:+	chr4	+	141300275,141300275	141303710,141303710	T44C1	Loratadine	Mel	CO2	Ethanol	SE	3	2	0	4.28340150181914	0.0538134029282016	ENSG00000153130	SCOC
DP12;chr4:39528903:39529218:-@chr4:39522971:39523164:-@chr4:39515703:39515804:-;T44C1;Mel	DP12	chr4:39528903:39529218:-@chr4:39522971:39523164:-@chr4:39515703:39515804:-	chr4	-	39515703,39515703	39529218,39529218	T44C1	Loratadine	Mel	CO2	Ethanol	SE	2	1	0	3.97009247002049	0.0647313754304191	ENSG00000109814	UGDH
DP12;chr4:52904393:52904485:-@chr4:52899597:52899806:-@chr4:52895844:52896029:-;T44C1;Mel	DP12	chr4:52904393:52904485:-@chr4:52899597:52899806:-@chr4:52895844:52896029:-	chr4	-	52895844,52895844	52904485,52904485	T44C1	Loratadine	Mel	CO2	Ethanol	SE	3	2	0	4.90301915004528	0.0306593794925667	ENSG00000163069	SGCB
DP12;chr4:68378120:68378287:-@chr4:68376391:68376743:-@chr4:68374532:68374823:-;T33C1;Mel	DP12	chr4:68378120:68378287:-@chr4:68376391:68376743:-@chr4:68374532:68374823:-	chr4	-	68374532,68374532	68378287,68378287	T33C1	Insulin	Mel	CO1	Water	SE	2	1	0	3.71205371388921	0.136454221577718	ENSG00000145241	CENPC
DP12;chr4:83294599:83295149:-@chr4:83292681:83292737:-@chr4:83280624:83280792:-;T44C1;Mel	DP12	chr4:83294599:83295149:-@chr4:83292681:83292737:-@chr4:83280624:83280792:-	chr4	-	83280624,83280624	83295149,83295149	T44C1	Loratadine	Mel	CO2	Ethanol	SE	3	3	3	-5.88157850791256	0.0306593794925667	ENSG00000138668	HNRNPD
DP12;chr4:89205558:89205888:-@chr4:89199688:89199794:-@chr4:89198295:89198395:-;T44C1;Mel	DP12	chr4:89205558:89205888:-@chr4:89199688:89199794:-@chr4:89198295:89198395:-	chr4	-	89198295,89198295	89205888,89205888	T44C1	Loratadine	Mel	CO2	Ethanol	SE	3	2	2	-4.03437075408052	0.0647313754304191	ENSG00000163644	PPM1K
DP12;chr5:102515722:102515889:+@chr5:102518935:102519108:+@chr5:102520373:102520445:+;T44C1;Mel	DP12	chr5:102515722:102515889:+@chr5:102518935:102519108:+@chr5:102520373:102520445:+	chr5	+	102515722,102515722	102520445,102520445	T44C1	Loratadine	Mel	CO2	Ethanol	SE	3	2	0	3.73046978162963	0.135070814723013	ENSG00000145725	PPIP5K2
DP12;chr5:171433462:171433877:-@chr5:171341347:171341409:-@chr5:171337576:171337801:-;T33C1;Mel	DP12	chr5:171433462:171433877:-@chr5:171341347:171341409:-@chr5:171337576:171337801:-	chr5	-	171337576,171337576	171433877,171433877	T33C1	Insulin	Mel	CO1	Water	SE	3	2	2	-3.67673893151305	0.141852954845221	ENSG00000072803	FBXW11
DP12;chr5:176980169:176981548:-@chr5:176974169:176974229:-@chr5:176965906:176966148:-;T42C1;Mel	DP12	chr5:176980169:176981548:-@chr5:176974169:176974229:-@chr5:176965906:176966148:-	chr5	-	176965906,176965906	176981548,176981548	T42C1	Acetaminophen	Mel	CO1	Water	SE	3	3	3	-3.6700453508519	0.141852954845221	NA	NA
DP12;chr6:125621684:125621805:-@chr6:125619860:125619962:-@chr6:125613987:125614055:-;T30C1;Mel	DP12	chr6:125621684:125621805:-@chr6:125619860:125619962:-@chr6:125613987:125614055:-	chr6	-	125613987,125613987	125621805,125621805	T30C1	Triclosan	Mel	CO2	Ethanol	SE	3	2	0	3.82761414344778	0.0839037217411082	ENSG00000111906	HDDC2
DP12;chr6:127601376:127601485:+@chr6:127603432:127603540:+@chr6:127607195:127607322:+;T44C1;Mel	DP12	chr6:127601376:127601485:+@chr6:127603432:127603540:+@chr6:127607195:127607322:+	chr6	+	127601376,127601376	127607322,127607322	T44C1	Loratadine	Mel	CO2	Ethanol	SE	3	2	0	3.76844164940566	0.124284240826405	ENSG00000118518,ENSG00000260527	NA
DP12;chr6:136589300:136589477:-@chr6:136588167:136588313:-@chr6:136582403:136582615:-;T44C1;Mel	DP12	chr6:136589300:136589477:-@chr6:136588167:136588313:-@chr6:136582403:136582615:-	chr6	-	136582403,136582403	136589477,136589477	T44C1	Loratadine	Mel	CO2	Ethanol	SE	3	2	0	3.73535712534673	0.13431430812324	ENSG00000029363	BCLAF1
DP12;chr6:136590575:136590750:-@chr6:136590279:136590441:-@chr6:136589300:136589477:-;T44C1;Mel	DP12	chr6:136590575:136590750:-@chr6:136590279:136590441:-@chr6:136589300:136589477:-	chr6	-	136589300,136589300	136590750,136590750	T44C1	Loratadine	Mel	CO2	Ethanol	SE	3	3	0	5.09795853627254	0.0306593794925667	ENSG00000029363	BCLAF1
DP12;chr6:34204577:34204740:+@chr6:34204981:34205094:+@chr6:34208514:34208659:+;T33C1;Mel	DP12	chr6:34204577:34204740:+@chr6:34204981:34205094:+@chr6:34208514:34208659:+	chr6	+	34204577,34204577	34208659,34208659	T33C1	Insulin	Mel	CO1	Water	SE	3	2	2	-3.74570617206186	0.13431430812324	NA	NA
DP12;chr6:36566626:36566760:+@chr6:36567598:36568053:+@chr6:36568929:36568967:+;T44C1;Mel	DP12	chr6:36566626:36566760:+@chr6:36567598:36568053:+@chr6:36568929:36568967:+	chr6	+	36566626,36566626	36568967,36568967	T44C1	Loratadine	Mel	CO2	Ethanol	SE	3	3	0	6.61401273807314	0.0306593794925667	ENSG00000112081	SRSF3
DP12;chr6:44191296:44191378:+@chr6:44193798:44193904:+@chr6:44195000:44195079:+;T33C1;Mel	DP12	chr6:44191296:44191378:+@chr6:44193798:44193904:+@chr6:44195000:44195079:+	chr6	+	44191296,44191296	44195079,44195079	T33C1	Insulin	Mel	CO1	Water	SE	3	2	2	-4.44103028223034	0.0511703330916442	ENSG00000112759	SLC29A1
DP12;chr6:8435672:8435794:-@chr6:8434618:8434663:-@chr6:8430097:8430390:-;T44C1;Mel	DP12	chr6:8435672:8435794:-@chr6:8434618:8434663:-@chr6:8430097:8430390:-	chr6	-	8430097,8430097	8435794,8435794	T44C1	Loratadine	Mel	CO2	Ethanol	SE	3	2	2	-4.07260451199558	0.0647313754304191	ENSG00000124786	SLC35B3
DP12;chr6:86251703:86251761:-@chr6:86248556:86248582:-@chr6:86246510:86246642:-;T30C1;Mel	DP12	chr6:86251703:86251761:-@chr6:86248556:86248582:-@chr6:86246510:86246642:-	chr6	-	86246510,86246510	86251761,86251761	T30C1	Triclosan	Mel	CO2	Ethanol	SE	3	1	1	-3.69983821582552	0.136454221577718	ENSG00000135317	SNX14
DP12;chr7:100473194:100473333:+@chr7:100478317:100478390:+@chr7:100478906:100479034:+;T44C1;Mel	DP12	chr7:100473194:100473333:+@chr7:100478317:100478390:+@chr7:100478906:100479034:+	chr7	+	100473194,100473194	100479034,100479034	T44C1	Loratadine	Mel	CO2	Ethanol	SE	2	2	0	4.16123364424064	0.060123829322859	ENSG00000087087	SRRT
DP12;chr7:128394316:128394509:+@chr7:128394583:128394776:+@chr7:128398925:128399091:+;T44C1;Mel	DP12	chr7:128394316:128394509:+@chr7:128394583:128394776:+@chr7:128398925:128399091:+	chr7	+	128394316,128394316	128399091,128399091	T44C1	Loratadine	Mel	CO2	Ethanol	SE	3	3	0	5.03337205120265	0.0306593794925667	ENSG00000128595	CALU
DP12;chr7:14029188:14029642:-@chr7:14028893:14029089:-@chr7:14028633:14028764:-;T44C1;Mel	DP12	chr7:14029188:14029642:-@chr7:14028893:14029089:-@chr7:14028633:14028764:-	chr7	-	14028633,14028633	14029642,14029642	T44C1	Loratadine	Mel	CO2	Ethanol	SE	3	3	0	5.42556870841147	0.0306593794925667	ENSG00000006468	ETV1
DP12;chr7:23571408:23571656:-@chr7:23561740:23562051:-@chr7:23561326:23561459:-;T44C1;Mel	DP12	chr7:23571408:23571656:-@chr7:23561740:23562051:-@chr7:23561326:23561459:-	chr7	-	23561326,23561326	23571656,23571656	T44C1	Loratadine	Mel	CO2	Ethanol	SE	3	3	0	5.66289598970946	0.0306593794925667	ENSG00000164548	TRA2A
DP12;chr7:23571408:23571656:-@chr7:23561751:23562051:-@chr7:23561326:23561459:-;T44C1;Mel	DP12	chr7:23571408:23571656:-@chr7:23561751:23562051:-@chr7:23561326:23561459:-	chr7	-	23561326,23561326	23571656,23571656	T44C1	Loratadine	Mel	CO2	Ethanol	SE	3	1	0	4.07237238544946	0.0647313754304191	ENSG00000164548	TRA2A
DP12;chr7:5028694:5028808:+@chr7:5035106:5035213:+@chr7:5036241:5037800:+;T41C1;Mel	DP12	chr7:5028694:5028808:+@chr7:5035106:5035213:+@chr7:5036241:5037800:+	chr7	+	5028694,5028694	5037800,5037800	T41C1	Ibuprofen	Mel	CO2	Ethanol	SE	3	2	0	3.78603179157997	0.120124454077434	ENSG00000196204,ENSG00000146587	NA
DP12;chr7:56140690:56140804:+@chr7:56141807:56141911:+@chr7:56142279:56142429:+;T30C1;Mel	DP12	chr7:56140690:56140804:+@chr7:56141807:56141911:+@chr7:56142279:56142429:+	chr7	+	56140690,56140690	56142429,56142429	T30C1	Triclosan	Mel	CO2	Ethanol	SE	3	2	2	-3.8713058689273	0.0705707065687651	ENSG00000129103	SUMF2
DP12;chr7:56140690:56140804:+@chr7:56141807:56141911:+@chr7:56142279:56142429:+;T43C1;Mel	DP12	chr7:56140690:56140804:+@chr7:56141807:56141911:+@chr7:56142279:56142429:+	chr7	+	56140690,56140690	56142429,56142429	T43C1	Aspirin	Mel	CO2	Ethanol	SE	3	2	2	-4.37571735726089	0.0538134029282016	ENSG00000129103	SUMF2
DP12;chr7:56140690:56140804:+@chr7:56141807:56141911:+@chr7:56142279:56142429:+;T44C1;Mel	DP12	chr7:56140690:56140804:+@chr7:56141807:56141911:+@chr7:56142279:56142429:+	chr7	+	56140690,56140690	56142429,56142429	T44C1	Loratadine	Mel	CO2	Ethanol	SE	3	3	3	-4.37974938023668	0.0538134029282016	ENSG00000129103	SUMF2
DP12;chr7:56140690:56140804:+@chr7:56141867:56141911:+@chr7:56142279:56142429:+;T44C1;Mel	DP12	chr7:56140690:56140804:+@chr7:56141867:56141911:+@chr7:56142279:56142429:+	chr7	+	56140690,56140690	56142429,56142429	T44C1	Loratadine	Mel	CO2	Ethanol	SE	3	3	3	-4.24081538223217	0.0584204349556539	ENSG00000129103	SUMF2
DP12;chr7:99679258:99679371:-@chr7:99674926:99675056:-@chr7:99673165:99673253:-;T33C1;Mel	DP12	chr7:99679258:99679371:-@chr7:99674926:99675056:-@chr7:99673165:99673253:-	chr7	-	99673165,99673165	99679371,99679371	T33C1	Insulin	Mel	CO1	Water	SE	3	2	2	-3.80599219997394	0.103743846703238	ENSG00000166526	ZNF3
DP12;chr8:11627172:11627300:+@chr8:11627683:11627844:+@chr8:11628955:11629094:+;T44C1;Mel	DP12	chr8:11627172:11627300:+@chr8:11627683:11627844:+@chr8:11628955:11629094:+	chr8	+	11627172,11627172	11629094,11629094	T44C1	Loratadine	Mel	CO2	Ethanol	SE	3	2	0	3.75585012587617	0.127480718488578	ENSG00000154328	NEIL2
DP12;chr8:144679518:144679845:-@chr8:144674817:144674967:-@chr8:144672778:144672908:-;T41C1;Mel	DP12	chr8:144679518:144679845:-@chr8:144674817:144674967:-@chr8:144672778:144672908:-	chr8	-	144672778,144672778	144679845,144679845	T41C1	Ibuprofen	Mel	CO2	Ethanol	SE	3	2	2	-3.72797646126434	0.135070814723013	ENSG00000104529	EEF1D
DP12;chr8:144679518:144679845:-@chr8:144674817:144675063:-@chr8:144672778:144672908:-;T41C1;Mel	DP12	chr8:144679518:144679845:-@chr8:144674817:144675063:-@chr8:144672778:144672908:-	chr8	-	144672778,144672778	144679845,144679845	T41C1	Ibuprofen	Mel	CO2	Ethanol	SE	3	1	1	-3.75624142870929	0.127480718488578	ENSG00000104529	EEF1D
DP12;chr8:144679518:144679845:-@chr8:144674817:144675112:-@chr8:144671161:144672251:-;T44C1;Mel	DP12	chr8:144679518:144679845:-@chr8:144674817:144675112:-@chr8:144671161:144672251:-	chr8	-	144671161,144671161	144679845,144679845	T44C1	Loratadine	Mel	CO2	Ethanol	SE	3	2	2	-4.12854386736303	0.060123829322859	ENSG00000104529	EEF1D
DP12;chr8:144679518:144679845:-@chr8:144674817:144675112:-@chr8:144672778:144672908:-;T44C1;Mel	DP12	chr8:144679518:144679845:-@chr8:144674817:144675112:-@chr8:144672778:144672908:-	chr8	-	144672778,144672778	144679845,144679845	T44C1	Loratadine	Mel	CO2	Ethanol	SE	3	3	3	-4.34242535739398	0.0538134029282016	ENSG00000104529	EEF1D
DP12;chr8:144903767:144903856:-@chr8:144902836:144902886:-@chr8:144900543:144900704:-;T44C1;Mel	DP12	chr8:144903767:144903856:-@chr8:144902836:144902886:-@chr8:144900543:144900704:-	chr8	-	144900543,144900543	144903856,144903856	T44C1	Loratadine	Mel	CO2	Ethanol	SE	3	3	3	-4.12433494839624	0.060123829322859	ENSG00000179950	PUF60
DP12;chr8:41909419:41909505:-@chr8:41907094:41907225:-@chr8:41905896:41906820:-;T44C1;Mel	DP12	chr8:41909419:41909505:-@chr8:41907094:41907225:-@chr8:41905896:41906820:-	chr8	-	41905896,41905896	41909505,41909505	T44C1	Loratadine	Mel	CO2	Ethanol	SE	3	3	0	5.309602463402	0.0306593794925667	ENSG00000083168	KAT6A
DP12;chr8:41909419:41909505:-@chr8:41907138:41907225:-@chr8:41905896:41906820:-;T44C1;Mel	DP12	chr8:41909419:41909505:-@chr8:41907138:41907225:-@chr8:41905896:41906820:-	chr8	-	41905896,41905896	41909505,41909505	T44C1	Loratadine	Mel	CO2	Ethanol	SE	3	3	0	4.76743383701612	0.0324229721182453	ENSG00000083168	KAT6A
DP12;chr8:82630417:82630459:-@chr8:82629484:82629523:-@chr8:82627222:82627349:-;T44C1;Mel	DP12	chr8:82630417:82630459:-@chr8:82629484:82629523:-@chr8:82627222:82627349:-	chr8	-	82627222,82627222	82630459,82630459	T44C1	Loratadine	Mel	CO2	Ethanol	SE	3	2	0	3.89277832864155	0.0651604758981066	ENSG00000104231	ZFAND1
DP12;chr8:82630417:82630459:-@chr8:82629484:82629523:-@chr8:82627222:82627349:-;T47C1;Mel	DP12	chr8:82630417:82630459:-@chr8:82629484:82629523:-@chr8:82627222:82627349:-	chr8	-	82627222,82627222	82630459,82630459	T47C1	Phthalate	Mel	CO2	Ethanol	SE	3	3	0	3.84255905009763	0.0839037217411082	ENSG00000104231	ZFAND1
DP12;chr8:95690431:95690599:+@chr8:95709080:95709189:+@chr8:95718153:95719694:+;T47C1;Mel	DP12	chr8:95690431:95690599:+@chr8:95709080:95709189:+@chr8:95718153:95719694:+	chr8	+	95690431,95690431	95719694,95719694	T47C1	Phthalate	Mel	CO2	Ethanol	SE	2	2	2	-4.09709958104062	0.060123829322859	ENSG00000104413	ESRP1
DP12;chr9:100675683:100675840:-@chr9:100673200:100675257:-@chr9:100672242:100672898:-;T44C1;Mel	DP12	chr9:100675683:100675840:-@chr9:100673200:100675257:-@chr9:100672242:100672898:-	chr9	-	100672242,100672242	100675840,100675840	T44C1	Loratadine	Mel	CO2	Ethanol	SE	2	2	0	3.9020111339799	0.0651604758981066	ENSG00000136932	C9orf156
DP12;chr9:123170625:123170746:-@chr9:123169290:123169524:-@chr9:123166314:123166391:-;T44C1;Mel	DP12	chr9:123170625:123170746:-@chr9:123169290:123169524:-@chr9:123166314:123166391:-	chr9	-	123166314,123166314	123170746,123170746	T44C1	Loratadine	Mel	CO2	Ethanol	SE	3	3	0	5.70253328023618	0.0306593794925667	ENSG00000136861	CDK5RAP2
DP12;chr9:123170625:123170746:-@chr9:123169290:123169526:-@chr9:123166314:123166391:-;T44C1;Mel	DP12	chr9:123170625:123170746:-@chr9:123169290:123169526:-@chr9:123166314:123166391:-	chr9	-	123166314,123166314	123170746,123170746	T44C1	Loratadine	Mel	CO2	Ethanol	SE	3	3	0	6.345541164372	0.0306593794925667	ENSG00000136861	CDK5RAP2
DP12;chr9:125026882:125027217:+@chr9:125027741:125028059:+@chr9:125033143:125033354:+;T44C1;Mel	DP12	chr9:125026882:125027217:+@chr9:125027741:125028059:+@chr9:125033143:125033354:+	chr9	+	125026882,125026882	125033354,125033354	T44C1	Loratadine	Mel	CO2	Ethanol	SE	3	3	0	4.40168571452979	0.0538134029282016	ENSG00000148187	MRRF
DP12;chr9:12695515:12695837:+@chr9:12698451:12698655:+@chr9:12702271:12702438:+;T30C1;Mel	DP12	chr9:12695515:12695837:+@chr9:12698451:12698655:+@chr9:12702271:12702438:+	chr9	+	12695515,12695515	12702438,12702438	T30C1	Triclosan	Mel	CO2	Ethanol	SE	3	2	0	4.281483565012	0.0538134029282016	ENSG00000107165	TYRP1
DP12;chr9:12695515:12695837:+@chr9:12698451:12698655:+@chr9:12702271:12702438:+;T44C1;Mel	DP12	chr9:12695515:12695837:+@chr9:12698451:12698655:+@chr9:12702271:12702438:+	chr9	+	12695515,12695515	12702438,12702438	T44C1	Loratadine	Mel	CO2	Ethanol	SE	3	3	0	6.88435813180341	0.0306593794925667	ENSG00000107165	TYRP1
DP12;chr9:135145002:135145089:-@chr9:135144790:135144876:-@chr9:135136827:135140372:-;T44C1;Mel	DP12	chr9:135145002:135145089:-@chr9:135144790:135144876:-@chr9:135136827:135140372:-	chr9	-	135136827,135136827	135145089,135145089	T44C1	Loratadine	Mel	CO2	Ethanol	SE	3	1	0	4.02381527100429	0.0647313754304191	ENSG00000107290	SETX
DP12;chr9:99413672:99413777:-@chr9:99408175:99408306:-@chr9:99401859:99404168:-;T33C1;Mel	DP12	chr9:99413672:99413777:-@chr9:99408175:99408306:-@chr9:99401859:99404168:-	chr9	-	99401859,99401859	99413777,99413777	T33C1	Insulin	Mel	CO1	Water	SE	3	2	0	3.93902394795007	0.0651604758981066	ENSG00000158122	AAED1
DP1;chr10:121341434:121341521:-@chr10:121339983:121340358:-@chr10:121339447:121339522:-;T12C1;LCL	DP1	chr10:121341434:121341521:-@chr10:121339983:121340358:-@chr10:121339447:121339522:-	chr10	-	121339447,121339447	121341521,121341521	T12C1	Dexamethasone	LCL	CO2	Ethanol	SE	2	2	0	4.80691399602988	0.0324229721182453	ENSG00000151923	TIAL1
DP1;chr10:121341434:121341521:-@chr10:121339983:121340358:-@chr10:121339447:121339522:-;T13C1;LCL	DP1	chr10:121341434:121341521:-@chr10:121339983:121340358:-@chr10:121339447:121339522:-	chr10	-	121339447,121339447	121341521,121341521	T13C1	Caffeine	LCL	CO1	Water	SE	2	2	0	4.85532898585654	0.0324229721182453	ENSG00000151923	TIAL1
DP1;chr10:70096956:70097090:+@chr10:70097615:70097753:+@chr10:70098260:70098444:+;T19C1;LCL	DP1	chr10:70096956:70097090:+@chr10:70097615:70097753:+@chr10:70098260:70098444:+	chr10	+	70096956,70096956	70098444,70098444	T19C1	Selenium	LCL	CO1	Water	SE	3	2	2	-3.97958120022167	0.0647313754304191	ENSG00000096746	HNRNPH3
DP1;chr10:99213287:99213420:+@chr10:99213556:99213603:+@chr10:99214471:99214556:+;T19C1;LCL	DP1	chr10:99213287:99213420:+@chr10:99213556:99213603:+@chr10:99214471:99214556:+	chr10	+	99213287,99213287	99214556,99214556	T19C1	Selenium	LCL	CO1	Water	SE	3	3	3	-4.08914143366186	0.0647313754304191	ENSG00000171307	ZDHHC16
DP1;chr1:110162459:110162900:+@chr1:110163536:110163888:+@chr1:110167925:110168055:+;T6C1;LCL	DP1	chr1:110162459:110162900:+@chr1:110163536:110163888:+@chr1:110167925:110168055:+	chr1	+	110162459,110162459	110168055,110168055	T6C1	Vitamin A	LCL	CO2	Ethanol	SE	3	3	3	-4.52917820841502	0.0324229721182453	ENSG00000116337	AMPD2
DP1;chr11:102953985:102954055:-@chr11:102953477:102953568:-@chr11:102937188:102937296:-;T13C1;LCL	DP1	chr11:102953985:102954055:-@chr11:102953477:102953568:-@chr11:102937188:102937296:-	chr11	-	102937188,102937188	102954055,102954055	T13C1	Caffeine	LCL	CO1	Water	SE	3	3	3	-3.8016665879314	0.108156335036508	ENSG00000137692	DCUN1D5
DP1;chr11:10830252:10830582:-@chr11:10829824:10830055:-@chr11:10828802:10828928:-;T12C1;LCL	DP1	chr11:10830252:10830582:-@chr11:10829824:10830055:-@chr11:10828802:10828928:-	chr11	-	10828802,10828802	10830582,10830582	T12C1	Dexamethasone	LCL	CO2	Ethanol	SE	3	2	0	5.47903862929651	0.0306593794925667	ENSG00000110321	EIF4G2
DP1;chr11:10830252:10830582:-@chr11:10829824:10830055:-@chr11:10828802:10828928:-;T13C1;LCL	DP1	chr11:10830252:10830582:-@chr11:10829824:10830055:-@chr11:10828802:10828928:-	chr11	-	10828802,10828802	10830582,10830582	T13C1	Caffeine	LCL	CO1	Water	SE	3	3	0	5.56184491067901	0.0306593794925667	ENSG00000110321	EIF4G2
DP1;chr1:111506243:111506566:-@chr1:111493910:111495437:-@chr1:111492473:111492745:-;T12C1;LCL	DP1	chr1:111506243:111506566:-@chr1:111493910:111495437:-@chr1:111492473:111492745:-	chr1	-	111492473,111492473	111506566,111506566	T12C1	Dexamethasone	LCL	CO2	Ethanol	SE	3	1	0	3.68708850050723	0.136454221577718	ENSG00000121931	LRIF1
DP1;chr1:111506243:111506566:-@chr1:111493910:111495437:-@chr1:111492473:111492745:-;T13C1;LCL	DP1	chr1:111506243:111506566:-@chr1:111493910:111495437:-@chr1:111492473:111492745:-	chr1	-	111492473,111492473	111506566,111506566	T13C1	Caffeine	LCL	CO1	Water	SE	3	2	0	4.2210636464562	0.0584204349556539	ENSG00000121931	LRIF1
DP1;chr11:14541843:14541991:-@chr11:14541451:14541757:-@chr11:14540543:14540587:-;T13C1;LCL	DP1	chr11:14541843:14541991:-@chr11:14541451:14541757:-@chr11:14540543:14540587:-	chr11	-	14540543,14540543	14541991,14541991	T13C1	Caffeine	LCL	CO1	Water	SE	3	3	0	3.70443920979666	0.136454221577718	ENSG00000129084	PSMA1
DP1;chr11:14541843:14541991:-@chr11:14541451:14541757:-@chr11:14540543:14540587:-;T19C1;LCL	DP1	chr11:14541843:14541991:-@chr11:14541451:14541757:-@chr11:14540543:14540587:-	chr11	-	14540543,14540543	14541991,14541991	T19C1	Selenium	LCL	CO1	Water	SE	3	1	0	3.77169832015574	0.120124454077434	ENSG00000129084	PSMA1
DP1;chr1:11888163:11888276:+@chr1:11888515:11888681:+@chr1:11889253:11889379:+;T13C1;LCL	DP1	chr1:11888163:11888276:+@chr1:11888515:11888681:+@chr1:11889253:11889379:+	chr1	+	11888163,11888163	11889379,11889379	T13C1	Caffeine	LCL	CO1	Water	SE	2	2	0	3.96463442430097	0.0647313754304191	ENSG00000011021	CLCN6
DP1;chr11:31531066:31531169:-@chr11:31491287:31491344:-@chr11:31484719:31484852:-;T19C1;LCL	DP1	chr11:31531066:31531169:-@chr11:31491287:31491344:-@chr11:31484719:31484852:-	chr11	-	31484719,31484719	31531169,31531169	T19C1	Selenium	LCL	CO1	Water	SE	3	2	0	4.00625933524145	0.0647313754304191	ENSG00000148950	IMMP1L
DP1;chr11:33757928:33758025:-@chr11:33752970:33753014:-@chr11:33743925:33744009:-;T13C1;LCL	DP1	chr11:33757928:33758025:-@chr11:33752970:33753014:-@chr11:33743925:33744009:-	chr11	-	33743925,33743925	33758025,33758025	T13C1	Caffeine	LCL	CO1	Water	SE	3	2	2	-4.17465363000655	0.060123829322859	NA	NA
DP1;chr11:3400268:3400452:-@chr11:3394807:3394905:-@chr11:3392807:3392933:-;T12C1;LCL	DP1	chr11:3400268:3400452:-@chr11:3394807:3394905:-@chr11:3392807:3392933:-	chr11	-	3392807,3392807	3400452,3400452	T12C1	Dexamethasone	LCL	CO2	Ethanol	SE	3	1	1	-3.72109359855785	0.136454221577718	NA	NA
DP1;chr11:43333505:43333746:+@chr11:43339971:43340032:+@chr11:43340190:43340351:+;T19C1;LCL	DP1	chr11:43333505:43333746:+@chr11:43339971:43340032:+@chr11:43340190:43340351:+	chr11	+	43333505,43333505	43340351,43340351	T19C1	Selenium	LCL	CO1	Water	SE	3	2	0	4.38866324143941	0.0538134029282016	NA	NA
DP1;chr1:160254845:160254941:-@chr1:160253320:160253429:-@chr1:160252734:160252899:-;T13C1;LCL	DP1	chr1:160254845:160254941:-@chr1:160253320:160253429:-@chr1:160252734:160252899:-	chr1	-	160252734,160252734	160254941,160254941	T13C1	Caffeine	LCL	CO1	Water	SE	3	2	2	-4.11547038815995	0.060123829322859	ENSG00000162735	PEX19
DP1;chr1:160709077:160709146:+@chr1:160709302:160709540:+@chr1:160717984:160718304:+;T19C1;LCL	DP1	chr1:160709077:160709146:+@chr1:160709302:160709540:+@chr1:160717984:160718304:+	chr1	+	160709077,160709077	160718304,160718304	T19C1	Selenium	LCL	CO1	Water	SE	3	2	0	4.88534395168886	0.0324229721182453	ENSG00000026751	SLAMF7
DP1;chr1:161129254:161129468:+@chr1:161130156:161130296:+@chr1:161130410:161131030:+;T6C1;LCL	DP1	chr1:161129254:161129468:+@chr1:161130156:161130296:+@chr1:161130410:161131030:+	chr1	+	161129254,161129254	161131030,161131030	T6C1	Vitamin A	LCL	CO2	Ethanol	SE	3	2	2	-3.66250638863977	0.148208279450682	ENSG00000143258	USP21
DP1;chr11:63448922:63449250:+@chr11:63486174:63488504:+@chr11:63517463:63517670:+;T19C1;LCL	DP1	chr11:63448922:63449250:+@chr11:63486174:63488504:+@chr11:63517463:63517670:+	chr11	+	63448922,63448922	63517670,63517670	T19C1	Selenium	LCL	CO1	Water	SE	2	2	0	5.54578676435622	0.0306593794925667	ENSG00000133318	RTN3
DP1;chr11:63448922:63449250:+@chr11:63486453:63488504:+@chr11:63517463:63517670:+;T19C1;LCL	DP1	chr11:63448922:63449250:+@chr11:63486453:63488504:+@chr11:63517463:63517670:+	chr11	+	63448922,63448922	63517670,63517670	T19C1	Selenium	LCL	CO1	Water	SE	2	2	0	5.54578676435622	0.0306593794925667	ENSG00000133318	RTN3
DP1;chr11:64534372:64534551:-@chr11:64533423:64533627:-@chr11:64532076:64532990:-;T19C1;LCL	DP1	chr11:64534372:64534551:-@chr11:64533423:64533627:-@chr11:64532076:64532990:-	chr11	-	64532076,64532076	64534551,64534551	T19C1	Selenium	LCL	CO1	Water	SE	3	2	2	-5.24550066647086	0.0306593794925667	NA	NA
DP1;chr11:66407171:66407594:+@chr11:66410921:66411611:+@chr11:66413498:66413944:+;T19C1;LCL	DP1	chr11:66407171:66407594:+@chr11:66410921:66411611:+@chr11:66413498:66413944:+	chr11	+	66407171,66407171	66413944,66413944	T19C1	Selenium	LCL	CO1	Water	SE	3	2	2	-4.22430791727077	0.0584204349556539	ENSG00000173933	RBM4
DP1;chr11:72404370:72404515:-@chr11:72403798:72403830:-@chr11:72399500:72399582:-;T6C1;LCL	DP1	chr11:72404370:72404515:-@chr11:72403798:72403830:-@chr11:72399500:72399582:-	chr11	-	72399500,72399500	72404515,72404515	T6C1	Vitamin A	LCL	CO2	Ethanol	SE	3	3	0	4.63151127783692	0.0324229721182453	ENSG00000186635	ARAP1
DP1;chr1:174780970:174781098:+@chr1:174846530:174846743:+@chr1:174926594:174926686:+;T12C1;LCL	DP1	chr1:174780970:174781098:+@chr1:174846530:174846743:+@chr1:174926594:174926686:+	chr1	+	174780970,174780970	174926686,174926686	T12C1	Dexamethasone	LCL	CO2	Ethanol	SE	3	3	3	-4.92918754476051	0.0306593794925667	ENSG00000152061	RABGAP1L
DP1;chr11:75112684:75112777:+@chr11:75113348:75113490:+@chr11:75115064:75115251:+;T19C1;LCL	DP1	chr11:75112684:75112777:+@chr11:75113348:75113490:+@chr11:75115064:75115251:+	chr11	+	75112684,75112684	75115251,75115251	T19C1	Selenium	LCL	CO1	Water	SE	3	3	0	5.90770744986763	0.0306593794925667	ENSG00000149273	RPS3
DP1;chr11:77043775:77043912:-@chr11:77036373:77036421:-@chr11:77033060:77034405:-;T13C1;LCL	DP1	chr11:77043775:77043912:-@chr11:77036373:77036421:-@chr11:77033060:77034405:-	chr11	-	77033060,77033060	77043912,77043912	T13C1	Caffeine	LCL	CO1	Water	SE	3	2	2	-3.90817604012282	0.0651604758981066	ENSG00000149269	PAK1
DP1;chr1:185276146:185276271:-@chr1:185275617:185275757:-@chr1:185274668:185274775:-;T13C1;LCL	DP1	chr1:185276146:185276271:-@chr1:185275617:185275757:-@chr1:185274668:185274775:-	chr1	-	185274668,185274668	185276271,185276271	T13C1	Caffeine	LCL	CO1	Water	SE	3	2	0	4.50532261568098	0.0324229721182453	ENSG00000116679	IVNS1ABP
DP1;chr1:185276146:185276271:-@chr1:185275617:185275757:-@chr1:185274668:185274775:-;T19C1;LCL	DP1	chr1:185276146:185276271:-@chr1:185275617:185275757:-@chr1:185274668:185274775:-	chr1	-	185274668,185274668	185276271,185276271	T19C1	Selenium	LCL	CO1	Water	SE	3	3	0	6.04380346589676	0.0306593794925667	ENSG00000116679	IVNS1ABP
DP1;chr11:85358963:85359133:+@chr11:85361293:85361385:+@chr11:85365107:85365300:+;T19C1;LCL	DP1	chr11:85358963:85359133:+@chr11:85361293:85361385:+@chr11:85365107:85365300:+	chr11	+	85358963,85358963	85365300,85365300	T19C1	Selenium	LCL	CO1	Water	SE	3	3	0	3.95386195501987	0.0647313754304191	NA	NA
DP1;chr11:85358963:85359133:+@chr11:85361356:85361385:+@chr11:85365107:85365300:+;T19C1;LCL	DP1	chr11:85358963:85359133:+@chr11:85361356:85361385:+@chr11:85365107:85365300:+	chr11	+	85358963,85358963	85365300,85365300	T19C1	Selenium	LCL	CO1	Water	SE	3	2	0	4.45717616213167	0.0426022773181596	NA	NA
DP1;chr11:85692172:85692271:-@chr11:85685751:85685855:-@chr11:85668214:85670103:-;T19C1;LCL	DP1	chr11:85692172:85692271:-@chr11:85685751:85685855:-@chr11:85668214:85670103:-	chr11	-	85668214,85668214	85692271,85692271	T19C1	Selenium	LCL	CO1	Water	SE	2	2	2	-3.98362833279949	0.0647313754304191	NA	NA
DP1;chr11:85707869:85707972:-@chr11:85701293:85701442:-@chr11:85694909:85695016:-;T19C1;LCL	DP1	chr11:85707869:85707972:-@chr11:85701293:85701442:-@chr11:85694909:85695016:-	chr11	-	85694909,85694909	85707972,85707972	T19C1	Selenium	LCL	CO1	Water	SE	3	1	1	-3.69940510615832	0.136454221577718	ENSG00000073921	PICALM
DP1;chr11:8932991:8933218:+@chr11:8934000:8934080:+@chr11:8936373:8936477:+;T19C1;LCL	DP1	chr11:8932991:8933218:+@chr11:8934000:8934080:+@chr11:8936373:8936477:+	chr11	+	8932991,8932991	8936477,8936477	T19C1	Selenium	LCL	CO1	Water	SE	3	2	0	4.12927637150689	0.060123829322859	ENSG00000166452	AKIP1
DP1;chr1:192990227:192990325:-@chr1:192989437:192989511:-@chr1:192987535:192987950:-;T13C1;LCL	DP1	chr1:192990227:192990325:-@chr1:192989437:192989511:-@chr1:192987535:192987950:-	chr1	-	192987535,192987535	192990325,192990325	T13C1	Caffeine	LCL	CO1	Water	SE	3	2	2	-4.34075204474118	0.0538134029282016	ENSG00000116750	UCHL5
DP1;chr12:102271105:102271698:+@chr12:102283866:102283999:+@chr12:102291641:102291708:+;T6C1;LCL	DP1	chr12:102271105:102271698:+@chr12:102283866:102283999:+@chr12:102291641:102291708:+	chr12	+	102271105,102271105	102291708,102291708	T6C1	Vitamin A	LCL	CO2	Ethanol	SE	2	2	0	3.69402949872589	0.136454221577718	NA	NA
DP1;chr12:10865810:10865932:-@chr12:10862507:10862713:-@chr12:10856650:10856747:-;T13C1;LCL	DP1	chr12:10865810:10865932:-@chr12:10862507:10862713:-@chr12:10856650:10856747:-	chr12	-	10856650,10856650	10865932,10865932	T13C1	Caffeine	LCL	CO1	Water	SE	3	2	0	3.75558959848689	0.127480718488578	ENSG00000060138	YBX3
DP1;chr12:108956294:108956512:+@chr12:108957836:108957931:+@chr12:108958055:108958168:+;T6C1;LCL	DP1	chr12:108956294:108956512:+@chr12:108957836:108957931:+@chr12:108958055:108958168:+	chr12	+	108956294,108956294	108958168,108958168	T6C1	Vitamin A	LCL	CO2	Ethanol	SE	3	2	0	4.75180671807388	0.0324229721182453	NA	NA
DP1;chr12:110939854:110939916:-@chr12:110934628:110934807:-@chr12:110933817:110934008:-;T13C1;LCL	DP1	chr12:110939854:110939916:-@chr12:110934628:110934807:-@chr12:110933817:110934008:-	chr12	-	110933817,110933817	110939916,110939916	T13C1	Caffeine	LCL	CO1	Water	SE	3	2	0	3.86882549273622	0.0705707065687651	ENSG00000111237	VPS29
DP1;chr12:112451152:112451413:+@chr12:112457560:112457698:+@chr12:112459954:112461024:+;T13C1;LCL	DP1	chr12:112451152:112451413:+@chr12:112457560:112457698:+@chr12:112459954:112461024:+	chr12	+	112451152,112451152	112461024,112461024	T13C1	Caffeine	LCL	CO1	Water	SE	3	2	2	-4.16278606620669	0.060123829322859	ENSG00000089248	ERP29
DP1;chr12:113659260:113659431:+@chr12:113663049:113663141:+@chr12:113664533:113664769:+;T15C1;LCL	DP1	chr12:113659260:113659431:+@chr12:113663049:113663141:+@chr12:113664533:113664769:+	chr12	+	113659260,113659260	113664769,113664769	T15C1	Copper	LCL	CO1	Water	SE	2	2	2	-4.41276250037587	0.0511703330916442	ENSG00000186815	TPCN1
DP1;chr1:228296850:228297013:-@chr1:228296656:228296722:-@chr1:228295936:228296019:-;T6C1;LCL	DP1	chr1:228296850:228297013:-@chr1:228296656:228296722:-@chr1:228295936:228296019:-	chr1	-	228295936,228295936	228297013,228297013	T6C1	Vitamin A	LCL	CO2	Ethanol	SE	2	2	2	-4.11575223081772	0.060123829322859	ENSG00000162910	MRPL55
DP1;chr12:44161906:44162075:+@chr12:44165023:44165168:+@chr12:44165983:44166165:+;T19C1;LCL	DP1	chr12:44161906:44162075:+@chr12:44165023:44165168:+@chr12:44165983:44166165:+	chr12	+	44161906,44161906	44166165,44166165	T19C1	Selenium	LCL	CO1	Water	SE	3	2	2	-4.07505453699497	0.0647313754304191	ENSG00000198001	IRAK4
DP1;chr1:244998639:244999058:+@chr1:245005246:245005360:+@chr1:245005497:245005560:+;T13C1;LCL	DP1	chr1:244998639:244999058:+@chr1:245005246:245005360:+@chr1:245005497:245005560:+	chr1	+	244998639,244998639	245005560,245005560	T13C1	Caffeine	LCL	CO1	Water	SE	3	2	2	-3.674336003788	0.141852954845221	ENSG00000203667	COX20
DP1;chr12:46384136:46384401:-@chr12:46367973:46369517:-@chr12:46357890:46357971:-;T19C1;LCL	DP1	chr12:46384136:46384401:-@chr12:46367973:46369517:-@chr12:46357890:46357971:-	chr12	-	46357890,46357890	46384401,46384401	T19C1	Selenium	LCL	CO1	Water	SE	3	3	0	6.38919641166082	0.0306593794925667	ENSG00000139218	SCAF11
DP1;chr12:50135340:50135394:+@chr12:50138196:50138325:+@chr12:50146247:50146332:+;T13C1;LCL	DP1	chr12:50135340:50135394:+@chr12:50138196:50138325:+@chr12:50146247:50146332:+	chr12	+	50135340,50135340	50146332,50146332	T13C1	Caffeine	LCL	CO1	Water	SE	2	2	2	-3.8204832633234	0.0889540722151556	ENSG00000139644	TMBIM6
DP1;chr12:50480539:50480661:+@chr12:50481146:50481268:+@chr12:50482304:50482420:+;T13C1;LCL	DP1	chr12:50480539:50480661:+@chr12:50481146:50481268:+@chr12:50482304:50482420:+	chr12	+	50480539,50480539	50482420,50482420	T13C1	Caffeine	LCL	CO1	Water	SE	3	2	0	3.66569913601575	0.145932725442289	ENSG00000066117	SMARCD1
DP1;chr12:56607742:56607854:-@chr12:56606776:56606922:-@chr12:56604081:56604352:-;T13C1;LCL	DP1	chr12:56607742:56607854:-@chr12:56606776:56606922:-@chr12:56604081:56604352:-	chr12	-	56604081,56604081	56607854,56607854	T13C1	Caffeine	LCL	CO1	Water	SE	2	1	1	-3.73473773855452	0.135070814723013	ENSG00000181852	RNF41
DP1;chr12:56607742:56607854:-@chr12:56606780:56606922:-@chr12:56604081:56604352:-;T13C1;LCL	DP1	chr12:56607742:56607854:-@chr12:56606780:56606922:-@chr12:56604081:56604352:-	chr12	-	56604081,56604081	56607854,56607854	T13C1	Caffeine	LCL	CO1	Water	SE	2	2	2	-3.73613736838766	0.13431430812324	ENSG00000181852	RNF41
DP1;chr12:7354347:7354437:+@chr12:7354837:7354947:+@chr12:7355208:7355300:+;T13C1;LCL	DP1	chr12:7354347:7354437:+@chr12:7354837:7354947:+@chr12:7355208:7355300:+	chr12	+	7354347,7354347	7355300,7355300	T13C1	Caffeine	LCL	CO1	Water	SE	2	1	1	-3.97408467530514	0.0647313754304191	ENSG00000139197	PEX5
DP1;chr12:7354347:7354437:+@chr12:7354837:7354947:+@chr12:7355208:7355300:+;T15C1;LCL	DP1	chr12:7354347:7354437:+@chr12:7354837:7354947:+@chr12:7355208:7355300:+	chr12	+	7354347,7354347	7355300,7355300	T15C1	Copper	LCL	CO1	Water	SE	2	2	2	-3.81412097836544	0.093731421277877	ENSG00000139197	PEX5
DP1;chr12:76467983:76468019:-@chr12:76461151:76461253:-@chr12:76453918:76454059:-;T13C1;LCL	DP1	chr12:76467983:76468019:-@chr12:76461151:76461253:-@chr12:76453918:76454059:-	chr12	-	76453918,76453918	76468019,76468019	T13C1	Caffeine	LCL	CO1	Water	SE	3	2	2	-4.00413477584973	0.0647313754304191	ENSG00000187109	NAP1L1
DP1;chr12:76478347:76478738:-@chr12:76461151:76461253:-@chr12:76453918:76454059:-;T13C1;LCL	DP1	chr12:76478347:76478738:-@chr12:76461151:76461253:-@chr12:76453918:76454059:-	chr12	-	76453918,76453918	76478738,76478738	T13C1	Caffeine	LCL	CO1	Water	SE	3	2	2	-3.86122467791659	0.0757223307499243	ENSG00000187109	NAP1L1
DP1;chr1:28203099:28203239:+@chr1:28206155:28206565:+@chr1:28211806:28211962:+;T13C1;LCL	DP1	chr1:28203099:28203239:+@chr1:28206155:28206565:+@chr1:28211806:28211962:+	chr1	+	28203099,28203099	28211962,28211962	T13C1	Caffeine	LCL	CO1	Water	SE	3	3	3	-4.61959804761889	0.0324229721182453	ENSG00000130775	THEMIS2
DP1;chr1:28203099:28203239:+@chr1:28209024:28209554:+@chr1:28211806:28211962:+;T13C1;LCL	DP1	chr1:28203099:28203239:+@chr1:28209024:28209554:+@chr1:28211806:28211962:+	chr1	+	28203099,28203099	28211962,28211962	T13C1	Caffeine	LCL	CO1	Water	SE	3	2	2	-3.70794313208034	0.136454221577718	ENSG00000130775	THEMIS2
DP1;chr12:88429268:88429515:+@chr12:88433925:88434042:+@chr12:88436602:88436697:+;T13C1;LCL	DP1	chr12:88429268:88429515:+@chr12:88433925:88434042:+@chr12:88436602:88436697:+	chr12	+	88429268,88429268	88436697,88436697	T13C1	Caffeine	LCL	CO1	Water	SE	3	3	3	-4.81858889954656	0.0324229721182453	ENSG00000133641	C12orf29
DP1;chr12:95645716:95645847:+@chr12:95650326:95650398:+@chr12:95650926:95651015:+;T13C1;LCL	DP1	chr12:95645716:95645847:+@chr12:95650326:95650398:+@chr12:95650926:95651015:+	chr12	+	95645716,95645716	95651015,95651015	T13C1	Caffeine	LCL	CO1	Water	SE	3	2	2	-3.91070986526563	0.0651604758981066	ENSG00000028203	VEZT
DP1;chr12:95645716:95645847:+@chr12:95650326:95650398:+@chr12:95650926:95651015:+;T15C1;LCL	DP1	chr12:95645716:95645847:+@chr12:95650326:95650398:+@chr12:95650926:95651015:+	chr12	+	95645716,95645716	95651015,95651015	T15C1	Copper	LCL	CO1	Water	SE	3	2	2	-3.85060196150092	0.0799581323321343	ENSG00000028203	VEZT
DP1;chr12:9840498:9840757:+@chr12:9845424:9846544:+@chr12:9847356:9852151:+;T15C1;LCL	DP1	chr12:9840498:9840757:+@chr12:9845424:9846544:+@chr12:9847356:9852151:+	chr12	+	9840498,9840498	9852151,9852151	T15C1	Copper	LCL	CO1	Water	SE	2	2	0	3.9395759187986	0.0651604758981066	NA	NA
DP1;chr12:9845424:9845527:+@chr12:9845630:9845711:+@chr12:9847356:9852151:+;T13C1;LCL	DP1	chr12:9845424:9845527:+@chr12:9845630:9845711:+@chr12:9847356:9852151:+	chr12	+	9845424,9845424	9852151,9852151	T13C1	Caffeine	LCL	CO1	Water	SE	3	2	2	-3.71564408789784	0.136454221577718	NA	NA
DP1;chr12:9845630:9845711:+@chr12:9846012:9846544:+@chr12:9847356:9852151:+;T13C1;LCL	DP1	chr12:9845630:9845711:+@chr12:9846012:9846544:+@chr12:9847356:9852151:+	chr12	+	9845630,9845630	9852151,9852151	T13C1	Caffeine	LCL	CO1	Water	SE	3	3	0	6.14031836680082	0.0306593794925667	NA	NA
DP1;chr12:99093186:99093347:+@chr12:99097149:99097277:+@chr12:99100263:99100388:+;T19C1;LCL	DP1	chr12:99093186:99093347:+@chr12:99097149:99097277:+@chr12:99100263:99100388:+	chr12	+	99093186,99093186	99100388,99100388	T19C1	Selenium	LCL	CO1	Water	SE	3	2	2	-4.58983164420463	0.0324229721182453	ENSG00000120868	APAF1
DP1;chr13:20425495:20425588:-@chr13:20412840:20413125:-@chr13:20411796:20411961:-;T13C1;LCL	DP1	chr13:20425495:20425588:-@chr13:20412840:20413125:-@chr13:20411796:20411961:-	chr13	-	20411796,20411796	20425588,20425588	T13C1	Caffeine	LCL	CO1	Water	SE	2	2	0	3.83697774994705	0.0839037217411082	ENSG00000132950	ZMYM5
DP1;chr13:21750514:21750741:-@chr13:21746759:21746820:-@chr13:21746478:21746643:-;T13C1;LCL	DP1	chr13:21750514:21750741:-@chr13:21746759:21746820:-@chr13:21746478:21746643:-	chr13	-	21746478,21746478	21750741,21750741	T13C1	Caffeine	LCL	CO1	Water	SE	2	2	2	-3.74081887514745	0.13431430812324	ENSG00000165480	SKA3
DP1;chr13:41837621:41837713:-@chr13:41836184:41836467:-@chr13:41834629:41835051:-;T15C1;LCL	DP1	chr13:41837621:41837713:-@chr13:41836184:41836467:-@chr13:41834629:41835051:-	chr13	-	41834629,41834629	41837713,41837713	T15C1	Copper	LCL	CO1	Water	SE	3	2	2	-3.72374375977299	0.135070814723013	ENSG00000120662	MTRF1
DP1;chr13:53233314:53233384:+@chr13:53235610:53235705:+@chr13:53236784:53236837:+;T19C1;LCL	DP1	chr13:53233314:53233384:+@chr13:53235610:53235705:+@chr13:53236784:53236837:+	chr13	+	53233314,53233314	53236837,53236837	T19C1	Selenium	LCL	CO1	Water	SE	3	2	2	-4.70936131868513	0.0324229721182453	ENSG00000165416	SUGT1
DP1;chr13:73355427:73355494:-@chr13:73354984:73355141:-@chr13:73352325:73352518:-;T19C1;LCL	DP1	chr13:73355427:73355494:-@chr13:73354984:73355141:-@chr13:73352325:73352518:-	chr13	-	73352325,73352325	73355494,73355494	T19C1	Selenium	LCL	CO1	Water	SE	3	2	0	4.18039531066849	0.060123829322859	ENSG00000083520	DIS3
DP1;chr1:40030143:40030214:-@chr1:40029508:40029594:-@chr1:40029286:40029413:-;T19C1;LCL	DP1	chr1:40030143:40030214:-@chr1:40029508:40029594:-@chr1:40029286:40029413:-	chr1	-	40029286,40029286	40030214,40030214	T19C1	Selenium	LCL	CO1	Water	SE	3	2	2	-4.43088950054766	0.0511703330916442	ENSG00000090621	PABPC4
DP1;chr14:100842597:100842680:-@chr14:100841620:100841687:-@chr14:100835424:100835595:-;T6C1;LCL	DP1	chr14:100842597:100842680:-@chr14:100841620:100841687:-@chr14:100835424:100835595:-	chr14	-	100835424,100835424	100842680,100842680	T6C1	Vitamin A	LCL	CO2	Ethanol	SE	3	1	0	4.15505661112701	0.060123829322859	ENSG00000140105	WARS
DP1;chr14:100842597:100842680:-@chr14:100841620:100841740:-@chr14:100835424:100835595:-;T6C1;LCL	DP1	chr14:100842597:100842680:-@chr14:100841620:100841740:-@chr14:100835424:100835595:-	chr14	-	100835424,100835424	100842680,100842680	T6C1	Vitamin A	LCL	CO2	Ethanol	SE	3	1	0	3.68756689048167	0.136454221577718	ENSG00000140105	WARS
DP1;chr14:100842597:100842680:-@chr14:100841620:100841743:-@chr14:100835424:100835595:-;T6C1;LCL	DP1	chr14:100842597:100842680:-@chr14:100841620:100841743:-@chr14:100835424:100835595:-	chr14	-	100835424,100835424	100842680,100842680	T6C1	Vitamin A	LCL	CO2	Ethanol	SE	3	1	0	3.71309897188963	0.136454221577718	ENSG00000140105	WARS
DP1;chr14:100842597:100842680:-@chr14:100841620:100841883:-@chr14:100835424:100835595:-;T6C1;LCL	DP1	chr14:100842597:100842680:-@chr14:100841620:100841883:-@chr14:100835424:100835595:-	chr14	-	100835424,100835424	100842680,100842680	T6C1	Vitamin A	LCL	CO2	Ethanol	SE	3	2	0	4.79303042622425	0.0324229721182453	ENSG00000140105	WARS
DP1;chr14:21737457:21737638:-@chr14:21731470:21731495:-@chr14:21702112:21702388:-;T6C1;LCL	DP1	chr14:21737457:21737638:-@chr14:21731470:21731495:-@chr14:21702112:21702388:-	chr14	-	21702112,21702112	21737638,21737638	T6C1	Vitamin A	LCL	CO2	Ethanol	SE	3	2	0	4.09952283440786	0.060123829322859	ENSG00000092199	HNRNPC
DP1;chr14:21737457:21737638:-@chr14:21731470:21731741:-@chr14:21702112:21702388:-;T19C1;LCL	DP1	chr14:21737457:21737638:-@chr14:21731470:21731741:-@chr14:21702112:21702388:-	chr14	-	21702112,21702112	21737638,21737638	T19C1	Selenium	LCL	CO1	Water	SE	3	2	0	4.03602655659501	0.0647313754304191	ENSG00000092199	HNRNPC
DP1;chr14:21737457:21737638:-@chr14:21731470:21731988:-@chr14:21702112:21702388:-;T19C1;LCL	DP1	chr14:21737457:21737638:-@chr14:21731470:21731988:-@chr14:21702112:21702388:-	chr14	-	21702112,21702112	21737638,21737638	T19C1	Selenium	LCL	CO1	Water	SE	3	2	0	4.37197982702784	0.0538134029282016	ENSG00000092199	HNRNPC
DP1;chr14:21737457:21737638:-@chr14:21731826:21731988:-@chr14:21731470:21731495:-;T19C1;LCL	DP1	chr14:21737457:21737638:-@chr14:21731826:21731988:-@chr14:21731470:21731495:-	chr14	-	21731470,21731470	21737638,21737638	T19C1	Selenium	LCL	CO1	Water	SE	3	2	0	4.3616322284427	0.0538134029282016	ENSG00000092199	HNRNPC
DP1;chr14:23559731:23559842:-@chr14:23559191:23559310:-@chr14:23550957:23551045:-;T19C1;LCL	DP1	chr14:23559731:23559842:-@chr14:23559191:23559310:-@chr14:23550957:23551045:-	chr14	-	23550957,23550957	23559842,23559842	T19C1	Selenium	LCL	CO1	Water	SE	3	2	2	-3.73640347489365	0.13431430812324	ENSG00000100813	ACIN1
DP1;chr14:55312486:55312570:-@chr14:55310719:55310861:-@chr14:55308724:55309772:-;T19C1;LCL	DP1	chr14:55312486:55312570:-@chr14:55310719:55310861:-@chr14:55308724:55309772:-	chr14	-	55308724,55308724	55312570,55312570	T19C1	Selenium	LCL	CO1	Water	SE	2	1	1	-3.91842300927715	0.0651604758981066	NA	NA
DP1;chr14:56139647:56139730:+@chr14:56139890:56139973:+@chr14:56142553:56142636:+;T13C1;LCL	DP1	chr14:56139647:56139730:+@chr14:56139890:56139973:+@chr14:56142553:56142636:+	chr14	+	56139647,56139647	56142636,56142636	T13C1	Caffeine	LCL	CO1	Water	SE	3	2	2	-4.2506982159419	0.0584204349556539	ENSG00000126777	KTN1
DP1;chr1:46774773:46774799:+@chr1:46775569:46775716:+@chr1:46775827:46775988:+;T19C1;LCL	DP1	chr1:46774773:46774799:+@chr1:46775569:46775716:+@chr1:46775827:46775988:+	chr1	+	46774773,46774773	46775988,46775988	T19C1	Selenium	LCL	CO1	Water	SE	3	3	3	-5.43795527944598	0.0306593794925667	ENSG00000173660	UQCRH
DP1;chr14:92587986:92588153:-@chr14:92585193:92585310:-@chr14:92583842:92583986:-;T19C1;LCL	DP1	chr14:92587986:92588153:-@chr14:92585193:92585310:-@chr14:92583842:92583986:-	chr14	-	92583842,92583842	92588153,92588153	T19C1	Selenium	LCL	CO1	Water	SE	3	2	0	4.28092293405909	0.0538134029282016	ENSG00000183648	NDUFB1
DP1;chr15:23034147:23034427:-@chr15:23033278:23033413:-@chr15:23027801:23027922:-;T6C1;LCL	DP1	chr15:23034147:23034427:-@chr15:23033278:23033413:-@chr15:23027801:23027922:-	chr15	-	23027801,23027801	23034427,23034427	T6C1	Vitamin A	LCL	CO2	Ethanol	SE	3	3	0	4.81591198819061	0.0324229721182453	ENSG00000140157	NIPA2
DP1;chr15:34654397:34654522:-@chr15:34653601:34653733:-@chr15:34652312:34652410:-;T19C1;LCL	DP1	chr15:34654397:34654522:-@chr15:34653601:34653733:-@chr15:34652312:34652410:-	chr15	-	34652312,34652312	34654522,34654522	T19C1	Selenium	LCL	CO1	Water	SE	3	2	2	-3.77072230445725	0.120124454077434	ENSG00000176454	LPCAT4
DP1;chr15:66789980:66790146:-@chr15:66787241:66787757:-@chr15:66786753:66786890:-;T6C1;LCL	DP1	chr15:66789980:66790146:-@chr15:66787241:66787757:-@chr15:66786753:66786890:-	chr15	-	66786753,66786753	66790146,66790146	T6C1	Vitamin A	LCL	CO2	Ethanol	SE	3	3	3	-4.42776831984637	0.0511703330916442	ENSG00000174446	SNAPC5
DP1;chr15:76603691:76603810:-@chr15:76587932:76588078:-@chr15:76584960:76585041:-;T6C1;LCL	DP1	chr15:76603691:76603810:-@chr15:76587932:76588078:-@chr15:76584960:76585041:-	chr15	-	76584960,76584960	76603810,76603810	T6C1	Vitamin A	LCL	CO2	Ethanol	SE	3	3	0	5.95246162178282	0.0306593794925667	ENSG00000140374	ETFA
DP1;chr16:18800303:18800440:-@chr16:18799385:18799427:-@chr16:18796060:18796145:-;T19C1;LCL	DP1	chr16:18800303:18800440:-@chr16:18799385:18799427:-@chr16:18796060:18796145:-	chr16	-	18796060,18796060	18800440,18800440	T19C1	Selenium	LCL	CO1	Water	SE	3	3	0	5.83971505303384	0.0306593794925667	ENSG00000134419	RPS15A
DP1;chr16:18800303:18800440:-@chr16:18799385:18799481:-@chr16:18796060:18796145:-;T19C1;LCL	DP1	chr16:18800303:18800440:-@chr16:18799385:18799481:-@chr16:18796060:18796145:-	chr16	-	18796060,18796060	18800440,18800440	T19C1	Selenium	LCL	CO1	Water	SE	3	3	0	6.7584227598601	0.0306593794925667	ENSG00000134419	RPS15A
DP1;chr16:18937272:18937726:-@chr16:18911309:18911366:-@chr16:18908115:18908278:-;T19C1;LCL	DP1	chr16:18937272:18937726:-@chr16:18911309:18911366:-@chr16:18908115:18908278:-	chr16	-	18908115,18908115	18937726,18937726	T19C1	Selenium	LCL	CO1	Water	SE	3	3	0	5.51073057682584	0.0306593794925667	ENSG00000157106	SMG1
DP1;chr16:19535179:19535410:+@chr16:19536102:19536546:+@chr16:19537041:19537183:+;T19C1;LCL	DP1	chr16:19535179:19535410:+@chr16:19536102:19536546:+@chr16:19537041:19537183:+	chr16	+	19535179,19535179	19537183,19537183	T19C1	Selenium	LCL	CO1	Water	SE	3	2	0	5.04446282004226	0.0306593794925667	ENSG00000103540	CCP110
DP1;chr16:2014450:2014629:-@chr16:2013654:2014366:-@chr16:2013150:2013257:-;T13C1;LCL	DP1	chr16:2014450:2014629:-@chr16:2013654:2014366:-@chr16:2013150:2013257:-	chr16	-	2013150,2013150	2014629,2014629	T13C1	Caffeine	LCL	CO1	Water	SE	3	3	3	-6.10957389543856	0.0306593794925667	ENSG00000140988	RPS2
DP1;chr16:2014450:2014629:-@chr16:2013654:2014366:-@chr16:2013150:2013257:-;T19C1;LCL	DP1	chr16:2014450:2014629:-@chr16:2013654:2014366:-@chr16:2013150:2013257:-	chr16	-	2013150,2013150	2014629,2014629	T19C1	Selenium	LCL	CO1	Water	SE	3	2	0	3.6644644784734	0.148208279450682	ENSG00000140988	RPS2
DP1;chr16:2014450:2014629:-@chr16:2014277:2014366:-@chr16:2013150:2013257:-;T13C1;LCL	DP1	chr16:2014450:2014629:-@chr16:2014277:2014366:-@chr16:2013150:2013257:-	chr16	-	2013150,2013150	2014629,2014629	T13C1	Caffeine	LCL	CO1	Water	SE	3	1	1	-3.75214749073913	0.127480718488578	ENSG00000140988	RPS2
DP1;chr16:2318056:2318413:-@chr16:2314574:2314761:-@chr16:2314177:2314332:-;T19C1;LCL	DP1	chr16:2318056:2318413:-@chr16:2314574:2314761:-@chr16:2314177:2314332:-	chr16	-	2314177,2314177	2318413,2318413	T19C1	Selenium	LCL	CO1	Water	SE	3	2	0	4.152362479618	0.060123829322859	ENSG00000205937	RNPS1
DP1;chr16:343488:343718:-@chr16:341190:341297:-@chr16:339440:339607:-;T12C1;LCL	DP1	chr16:343488:343718:-@chr16:341190:341297:-@chr16:339440:339607:-	chr16	-	339440,339440	343718,343718	T12C1	Dexamethasone	LCL	CO2	Ethanol	SE	3	2	0	4.24743956018011	0.0584204349556539	ENSG00000103126	AXIN1
DP1;chr16:5143485:5143565:-@chr16:5141795:5141896:-@chr16:5140433:5140566:-;T6C1;LCL	DP1	chr16:5143485:5143565:-@chr16:5141795:5141896:-@chr16:5140433:5140566:-	chr16	-	5140433,5140433	5143565,5143565	T6C1	Vitamin A	LCL	CO2	Ethanol	SE	3	2	2	-3.69752254925966	0.136454221577718	ENSG00000118894	FAM86A
DP1;chr16:58663632:58663790:-@chr16:58657186:58657313:-@chr16:58633140:58633415:-;T19C1;LCL	DP1	chr16:58663632:58663790:-@chr16:58657186:58657313:-@chr16:58633140:58633415:-	chr16	-	58633140,58633140	58663790,58663790	T19C1	Selenium	LCL	CO1	Water	SE	3	3	0	5.23644396689826	0.0306593794925667	ENSG00000125107	CNOT1
DP1;chr16:58663632:58663790:-@chr16:58658557:58658698:-@chr16:58657186:58657313:-;T19C1;LCL	DP1	chr16:58663632:58663790:-@chr16:58658557:58658698:-@chr16:58657186:58657313:-	chr16	-	58657186,58657186	58663790,58663790	T19C1	Selenium	LCL	CO1	Water	SE	3	2	2	-4.06247987273882	0.0647313754304191	ENSG00000125107	CNOT1
DP1;chr16:68344877:68345002:+@chr16:68345945:68346079:+@chr16:68349800:68349977:+;T13C1;LCL	DP1	chr16:68344877:68345002:+@chr16:68345945:68346079:+@chr16:68349800:68349977:+	chr16	+	68344877,68344877	68349977,68349977	T13C1	Caffeine	LCL	CO1	Water	SE	3	3	0	3.82227825601994	0.0889540722151556	ENSG00000132600	PRMT7
DP1;chr16:686094:686347:-@chr16:685281:685340:-@chr16:684719:684797:-;T19C1;LCL	DP1	chr16:686094:686347:-@chr16:685281:685340:-@chr16:684719:684797:-	chr16	-	684719,684719	686347,686347	T19C1	Selenium	LCL	CO1	Water	SE	2	2	0	3.69658457407848	0.136454221577718	ENSG00000130731	C16orf13
DP1;chr16:70164326:70164447:+@chr16:70165205:70165322:+@chr16:70166054:70166203:+;T12C1;LCL	DP1	chr16:70164326:70164447:+@chr16:70165205:70165322:+@chr16:70166054:70166203:+	chr16	+	70164326,70164326	70166203,70166203	T12C1	Dexamethasone	LCL	CO2	Ethanol	SE	3	2	0	3.96817450592711	0.0647313754304191	ENSG00000090857	PDPR
DP1;chr16:75681476:75681585:-@chr16:75678181:75678360:-@chr16:75675462:75675621:-;T19C1;LCL	DP1	chr16:75681476:75681585:-@chr16:75678181:75678360:-@chr16:75675462:75675621:-	chr16	-	75675462,75675462	75681585,75681585	T19C1	Selenium	LCL	CO1	Water	SE	3	2	2	-4.01414508838184	0.0647313754304191	ENSG00000065427	KARS
DP1;chr17:16342641:16342728:+@chr17:16342842:16343017:+@chr17:16343499:16343567:+;T19C1;LCL	DP1	chr17:16342641:16342728:+@chr17:16342842:16343017:+@chr17:16343499:16343567:+	chr17	+	16342641,16342641	16343567,16343567	T19C1	Selenium	LCL	CO1	Water	SE	3	3	0	6.58272543903879	0.0306593794925667	ENSG00000175061	FAM211A-AS1
DP1;chr17:16342641:16342728:+@chr17:16342842:16343017:+@chr17:16343499:16343567:+;T6C1;LCL	DP1	chr17:16342641:16342728:+@chr17:16342842:16343017:+@chr17:16343499:16343567:+	chr17	+	16342641,16342641	16343567,16343567	T6C1	Vitamin A	LCL	CO2	Ethanol	SE	3	2	0	4.58957208786894	0.0324229721182453	ENSG00000175061	FAM211A-AS1
DP1;chr17:16342641:16342728:+@chr17:16342895:16343017:+@chr17:16343499:16343567:+;T19C1;LCL	DP1	chr17:16342641:16342728:+@chr17:16342895:16343017:+@chr17:16343499:16343567:+	chr17	+	16342641,16342641	16343567,16343567	T19C1	Selenium	LCL	CO1	Water	SE	3	3	0	6.79541078044167	0.0306593794925667	ENSG00000175061	FAM211A-AS1
DP1;chr17:16342641:16342728:+@chr17:16342895:16343017:+@chr17:16343499:16343567:+;T6C1;LCL	DP1	chr17:16342641:16342728:+@chr17:16342895:16343017:+@chr17:16343499:16343567:+	chr17	+	16342641,16342641	16343567,16343567	T6C1	Vitamin A	LCL	CO2	Ethanol	SE	3	2	0	4.5006247365072	0.0324229721182453	ENSG00000175061	FAM211A-AS1
DP1;chr17:17740041:17740325:-@chr17:17726832:17726921:-@chr17:17723404:17723835:-;T19C1;LCL	DP1	chr17:17740041:17740325:-@chr17:17726832:17726921:-@chr17:17723404:17723835:-	chr17	-	17723404,17723404	17740325,17740325	T19C1	Selenium	LCL	CO1	Water	SE	2	2	2	-3.6573793852842	0.148208279450682	ENSG00000072310	SREBF1
DP1;chr17:17740041:17740325:-@chr17:17726832:17726921:-@chr17:17723404:17723835:-;T6C1;LCL	DP1	chr17:17740041:17740325:-@chr17:17726832:17726921:-@chr17:17723404:17723835:-	chr17	-	17723404,17723404	17740325,17740325	T6C1	Vitamin A	LCL	CO2	Ethanol	SE	3	2	2	-3.67961723207715	0.141852954845221	ENSG00000072310	SREBF1
DP1;chr17:18759612:18759789:+@chr17:18762653:18762788:+@chr17:18768782:18768877:+;T13C1;LCL	DP1	chr17:18759612:18759789:+@chr17:18762653:18762788:+@chr17:18768782:18768877:+	chr17	+	18759612,18759612	18768877,18768877	T13C1	Caffeine	LCL	CO1	Water	SE	3	3	3	-4.55370010698525	0.0324229721182453	ENSG00000141127	PRPSAP2
DP1;chr17:18761381:18761574:+@chr17:18762653:18762788:+@chr17:18768782:18768877:+;T13C1;LCL	DP1	chr17:18761381:18761574:+@chr17:18762653:18762788:+@chr17:18768782:18768877:+	chr17	+	18761381,18761381	18768877,18768877	T13C1	Caffeine	LCL	CO1	Water	SE	3	3	3	-5.89083883023504	0.0306593794925667	ENSG00000141127	PRPSAP2
DP1;chr17:18761381:18761574:+@chr17:18762653:18762788:+@chr17:18768782:18768877:+;T6C1;LCL	DP1	chr17:18761381:18761574:+@chr17:18762653:18762788:+@chr17:18768782:18768877:+	chr17	+	18761381,18761381	18768877,18768877	T6C1	Vitamin A	LCL	CO2	Ethanol	SE	3	3	0	6.11199660477638	0.0306593794925667	ENSG00000141127	PRPSAP2
DP1;chr17:27215963:27216044:-@chr17:27212875:27212965:-@chr17:27211243:27211333:-;T13C1;LCL	DP1	chr17:27215963:27216044:-@chr17:27212875:27212965:-@chr17:27211243:27211333:-	chr17	-	27211243,27211243	27216044,27216044	T13C1	Caffeine	LCL	CO1	Water	SE	3	2	0	3.72181356276652	0.135070814723013	ENSG00000132589	FLOT2
DP1;chr17:33416124:33416348:-@chr17:33396313:33396677:-@chr17:33353393:33353580:-;T19C1;LCL	DP1	chr17:33416124:33416348:-@chr17:33396313:33396677:-@chr17:33353393:33353580:-	chr17	-	33353393,33353393	33416348,33416348	T19C1	Selenium	LCL	CO1	Water	SE	3	1	0	3.82645375649179	0.0839037217411082	ENSG00000267618	RAD51L3-RFFL
DP1;chr17:35880641:35880751:-@chr17:35880282:35880317:-@chr17:35874900:35879174:-;T13C1;LCL	DP1	chr17:35880641:35880751:-@chr17:35880282:35880317:-@chr17:35874900:35879174:-	chr17	-	35874900,35874900	35880751,35880751	T13C1	Caffeine	LCL	CO1	Water	SE	3	2	2	-3.81340145572793	0.0986511971406298	ENSG00000006114	SYNRG
DP1;chr17:3626982:3627038:-@chr17:3626582:3626677:-@chr17:3623601:3623696:-;T12C1;LCL	DP1	chr17:3626982:3627038:-@chr17:3626582:3626677:-@chr17:3623601:3623696:-	chr17	-	3623601,3623601	3627038,3627038	T12C1	Dexamethasone	LCL	CO2	Ethanol	SE	3	2	0	3.91462692569864	0.0651604758981066	ENSG00000083457	ITGAE
DP1;chr17:5326089:5326149:+@chr17:5329291:5331531:+@chr17:5335862:5336340:+;T13C1;LCL	DP1	chr17:5326089:5326149:+@chr17:5329291:5331531:+@chr17:5335862:5336340:+	chr17	+	5326089,5326089	5336340,5336340	T13C1	Caffeine	LCL	CO1	Water	SE	3	2	0	5.12592815054742	0.0306593794925667	NA	NA
DP1;chr17:5326089:5326149:+@chr17:5331391:5331531:+@chr17:5335862:5336340:+;T13C1;LCL	DP1	chr17:5326089:5326149:+@chr17:5331391:5331531:+@chr17:5335862:5336340:+	chr17	+	5326089,5326089	5336340,5336340	T13C1	Caffeine	LCL	CO1	Water	SE	3	1	0	3.86250560432823	0.0757223307499243	NA	NA
DP1;chr17:57232492:57232800:-@chr17:57196660:57196856:-@chr17:57187308:57189706:-;T13C1;LCL	DP1	chr17:57232492:57232800:-@chr17:57196660:57196856:-@chr17:57187308:57189706:-	chr17	-	57187308,57187308	57232800,57232800	T13C1	Caffeine	LCL	CO1	Water	SE	3	2	2	-3.73456230206798	0.135070814723013	NA	NA
DP1;chr17:57784732:57784856:-@chr17:57776232:57777550:-@chr17:57774667:57775339:-;T13C1;LCL	DP1	chr17:57784732:57784856:-@chr17:57776232:57777550:-@chr17:57774667:57775339:-	chr17	-	57774667,57774667	57784856,57784856	T13C1	Caffeine	LCL	CO1	Water	SE	3	3	0	5.7852696496198	0.0306593794925667	ENSG00000141378	PTRH2
DP1;chr1:76190043:76190502:+@chr1:76194074:76194173:+@chr1:76198329:76198426:+;T13C1;LCL	DP1	chr1:76190043:76190502:+@chr1:76194074:76194173:+@chr1:76198329:76198426:+	chr1	+	76190043,76190043	76198426,76198426	T13C1	Caffeine	LCL	CO1	Water	SE	3	2	2	-3.99223543947496	0.0647313754304191	ENSG00000117054	ACADM
DP1;chr1:76190043:76190502:+@chr1:76194086:76194173:+@chr1:76198329:76198426:+;T13C1;LCL	DP1	chr1:76190043:76190502:+@chr1:76194086:76194173:+@chr1:76198329:76198426:+	chr1	+	76190043,76190043	76198426,76198426	T13C1	Caffeine	LCL	CO1	Water	SE	3	1	1	-3.75941876705444	0.127480718488578	ENSG00000117054	ACADM
DP1;chr17:62510366:62510476:+@chr17:62512841:62512946:+@chr17:62515439:62515554:+;T12C1;LCL	DP1	chr17:62510366:62510476:+@chr17:62512841:62512946:+@chr17:62515439:62515554:+	chr17	+	62510366,62510366	62515554,62515554	T12C1	Dexamethasone	LCL	CO2	Ethanol	SE	3	1	1	-3.7137354491564	0.136454221577718	ENSG00000258890	CEP95
DP1;chr17:65955657:65955991:+@chr17:65959449:65959622:+@chr17:65960328:65960520:+;T6C1;LCL	DP1	chr17:65955657:65955991:+@chr17:65959449:65959622:+@chr17:65960328:65960520:+	chr17	+	65955657,65955657	65960520,65960520	T6C1	Vitamin A	LCL	CO2	Ethanol	SE	3	1	0	3.86652797769099	0.0705707065687651	ENSG00000171634	BPTF
DP1;chr17:6663725:6663920:+@chr17:6665205:6665356:+@chr17:6665474:6665559:+;T12C1;LCL	DP1	chr17:6663725:6663920:+@chr17:6665205:6665356:+@chr17:6665474:6665559:+	chr17	+	6663725,6663725	6665559,6665559	T12C1	Dexamethasone	LCL	CO2	Ethanol	SE	2	2	0	4.18681946030815	0.060123829322859	ENSG00000132530	XAF1
DP1;chr17:74732236:74732546:-@chr17:74731854:74731957:-@chr17:74730197:74731240:-;T13C1;LCL	DP1	chr17:74732236:74732546:-@chr17:74731854:74731957:-@chr17:74730197:74731240:-	chr17	-	74730197,74730197	74732546,74732546	T13C1	Caffeine	LCL	CO1	Water	SE	3	3	0	5.08515011877719	0.0306593794925667	ENSG00000161547	SRSF2
DP1;chr17:79650043:79650156:-@chr17:79649521:79649705:-@chr17:79649064:79649179:-;T12C1;LCL	DP1	chr17:79650043:79650156:-@chr17:79649521:79649705:-@chr17:79649064:79649179:-	chr17	-	79649064,79649064	79650156,79650156	T12C1	Dexamethasone	LCL	CO2	Ethanol	SE	3	2	0	3.68267494731788	0.136454221577718	ENSG00000214087	ARL16
DP1;chr17:79892529:79892621:-@chr17:79892202:79892365:-@chr17:79890269:79891252:-;T19C1;LCL	DP1	chr17:79892529:79892621:-@chr17:79892202:79892365:-@chr17:79890269:79891252:-	chr17	-	79890269,79890269	79892621,79892621	T19C1	Selenium	LCL	CO1	Water	SE	3	2	2	-3.82200056573619	0.0889540722151556	ENSG00000183010	PYCR1
DP1;chr17:80408576:80408707:-@chr17:80407307:80407832:-@chr17:80407046:80407168:-;T19C1;LCL	DP1	chr17:80408576:80408707:-@chr17:80407307:80407832:-@chr17:80407046:80407168:-	chr17	-	80407046,80407046	80408707,80408707	T19C1	Selenium	LCL	CO1	Water	SE	3	2	0	4.20008659557754	0.0584204349556539	NA	NA
DP1;chr1:78225328:78225537:-@chr1:78211106:78211284:-@chr1:78207302:78207433:-;T6C1;LCL	DP1	chr1:78225328:78225537:-@chr1:78211106:78211284:-@chr1:78207302:78207433:-	chr1	-	78207302,78207302	78225537,78225537	T6C1	Vitamin A	LCL	CO2	Ethanol	SE	3	3	0	5.06359708486796	0.0306593794925667	ENSG00000077254	USP33
DP1;chr18:23618519:23618623:-@chr18:23615795:23615887:-@chr18:23614969:23615091:-;T12C1;LCL	DP1	chr18:23618519:23618623:-@chr18:23615795:23615887:-@chr18:23614969:23615091:-	chr18	-	23614969,23614969	23618623,23618623	T12C1	Dexamethasone	LCL	CO2	Ethanol	SE	3	2	0	4.45844563168527	0.0426022773181596	ENSG00000141380	SS18
DP1;chr18:23618519:23618623:-@chr18:23615795:23615887:-@chr18:23614969:23615091:-;T13C1;LCL	DP1	chr18:23618519:23618623:-@chr18:23615795:23615887:-@chr18:23614969:23615091:-	chr18	-	23614969,23614969	23618623,23618623	T13C1	Caffeine	LCL	CO1	Water	SE	3	3	0	4.10729306746244	0.060123829322859	ENSG00000141380	SS18
DP1;chr18:47018628:47018834:-@chr18:47018106:47018203:-@chr18:47017902:47017954:-;T19C1;LCL	DP1	chr18:47018628:47018834:-@chr18:47018106:47018203:-@chr18:47017902:47017954:-	chr18	-	47017902,47017902	47018834,47018834	T19C1	Selenium	LCL	CO1	Water	SE	3	2	0	3.71917136279155	0.136454221577718	ENSG00000265681,ENSG00000215472	NA
DP1;chr18:47018628:47018834:-@chr18:47018106:47018203:-@chr18:47017902:47017954:-;T6C1;LCL	DP1	chr18:47018628:47018834:-@chr18:47018106:47018203:-@chr18:47017902:47017954:-	chr18	-	47017902,47017902	47018834,47018834	T6C1	Vitamin A	LCL	CO2	Ethanol	SE	3	2	0	5.00742802681674	0.0306593794925667	ENSG00000265681,ENSG00000215472	NA
DP1;chr18:47018645:47018834:-@chr18:47018106:47018203:-@chr18:47017902:47017954:-;T6C1;LCL	DP1	chr18:47018645:47018834:-@chr18:47018106:47018203:-@chr18:47017902:47017954:-	chr18	-	47017902,47017902	47018834,47018834	T6C1	Vitamin A	LCL	CO2	Ethanol	SE	3	2	0	5.1103521662285	0.0306593794925667	ENSG00000265681,ENSG00000215472	NA
DP1;chr18:77748240:77748532:-@chr18:77746602:77746750:-@chr18:77737598:77737701:-;T13C1;LCL	DP1	chr18:77748240:77748532:-@chr18:77746602:77746750:-@chr18:77737598:77737701:-	chr18	-	77737598,77737598	77748532,77748532	T13C1	Caffeine	LCL	CO1	Water	SE	3	2	0	3.73870404115003	0.13431430812324	ENSG00000141759	TXNL4A
DP1;chr19:16259534:16259685:+@chr19:16262257:16262388:+@chr19:16263362:16263451:+;T12C1;LCL	DP1	chr19:16259534:16259685:+@chr19:16262257:16262388:+@chr19:16263362:16263451:+	chr19	+	16259534,16259534	16263451,16263451	T12C1	Dexamethasone	LCL	CO2	Ethanol	SE	3	2	0	3.77553126203399	0.120124454077434	ENSG00000196684,ENSG00000267068	NA
DP1;chr19:17516100:17516384:-@chr19:17515180:17515246:-@chr19:17514938:17514998:-;T19C1;LCL	DP1	chr19:17516100:17516384:-@chr19:17515180:17515246:-@chr19:17514938:17514998:-	chr19	-	17514938,17514938	17516384,17516384	T19C1	Selenium	LCL	CO1	Water	SE	2	2	0	4.63143404111325	0.0324229721182453	ENSG00000130303	BST2
DP1;chr19:17950286:17950472:-@chr19:17949989:17950102:-@chr19:17949072:17949199:-;T6C1;LCL	DP1	chr19:17950286:17950472:-@chr19:17949989:17950102:-@chr19:17949072:17949199:-	chr19	-	17949072,17949072	17950472,17950472	T6C1	Vitamin A	LCL	CO2	Ethanol	SE	3	1	0	3.73898456172217	0.13431430812324	ENSG00000105639	JAK3
DP1;chr19:32836514:32836689:+@chr19:32838151:32838244:+@chr19:32843735:32845863:+;T13C1;LCL	DP1	chr19:32836514:32836689:+@chr19:32838151:32838244:+@chr19:32843735:32845863:+	chr19	+	32836514,32836514	32845863,32845863	T13C1	Caffeine	LCL	CO1	Water	SE	3	3	0	3.7484152098619	0.13431430812324	ENSG00000168813	ZNF507
DP1;chr19:49458117:49458219:+@chr19:49458805:49458856:+@chr19:49459455:49459590:+;T13C1;LCL	DP1	chr19:49458117:49458219:+@chr19:49458805:49458856:+@chr19:49459455:49459590:+	chr19	+	49458117,49458117	49459590,49459590	T13C1	Caffeine	LCL	CO1	Water	SE	3	2	0	3.69398337415749	0.136454221577718	ENSG00000087088	BAX
DP1;chr19:49458117:49458219:+@chr19:49458805:49459090:+@chr19:49459455:49459590:+;T6C1;LCL	DP1	chr19:49458117:49458219:+@chr19:49458805:49459090:+@chr19:49459455:49459590:+	chr19	+	49458117,49458117	49459590,49459590	T6C1	Vitamin A	LCL	CO2	Ethanol	SE	3	2	0	3.83662992873469	0.0839037217411082	ENSG00000087088	BAX
DP1;chr19:49458117:49458219:+@chr19:49458944:49459090:+@chr19:49459455:49459590:+;T6C1;LCL	DP1	chr19:49458117:49458219:+@chr19:49458944:49459090:+@chr19:49459455:49459590:+	chr19	+	49458117,49458117	49459590,49459590	T6C1	Vitamin A	LCL	CO2	Ethanol	SE	3	2	0	3.82604836867197	0.0889540722151556	ENSG00000087088	BAX
DP1;chr19:50169942:50170056:+@chr19:50170276:50170418:+@chr19:50172108:50172194:+;T13C1;LCL	DP1	chr19:50169942:50170056:+@chr19:50170276:50170418:+@chr19:50172108:50172194:+	chr19	+	50169942,50169942	50172194,50172194	T13C1	Caffeine	LCL	CO1	Water	SE	3	2	2	-3.82749388790703	0.0839037217411082	ENSG00000126453	BCL2L12
DP1;chr19:50169942:50170056:+@chr19:50170279:50170418:+@chr19:50172108:50172194:+;T13C1;LCL	DP1	chr19:50169942:50170056:+@chr19:50170279:50170418:+@chr19:50172108:50172194:+	chr19	+	50169942,50169942	50172194,50172194	T13C1	Caffeine	LCL	CO1	Water	SE	3	2	2	-4.06890109421457	0.0647313754304191	ENSG00000126453	BCL2L12
DP1;chr19:50381755:50381829:+@chr19:50382580:50382761:+@chr19:50383536:50383659:+;T6C1;LCL	DP1	chr19:50381755:50381829:+@chr19:50382580:50382761:+@chr19:50383536:50383659:+	chr19	+	50381755,50381755	50383659,50383659	T6C1	Vitamin A	LCL	CO2	Ethanol	SE	2	2	0	3.96721422059834	0.0647313754304191	ENSG00000104946	TBC1D17
DP1;chr19:54710144:54710330:+@chr19:54710421:54710592:+@chr19:54711266:54711515:+;T13C1;LCL	DP1	chr19:54710144:54710330:+@chr19:54710421:54710592:+@chr19:54711266:54711515:+	chr19	+	54710144,54710144	54711515,54711515	T13C1	Caffeine	LCL	CO1	Water	SE	3	2	0	3.97355454386246	0.0647313754304191	ENSG00000170889	RPS9
DP1;chr19:805013:805187:+@chr19:805492:805569:+@chr19:806408:806556:+;T12C1;LCL	DP1	chr19:805013:805187:+@chr19:805492:805569:+@chr19:806408:806556:+	chr19	+	805013,805013	806556,806556	T12C1	Dexamethasone	LCL	CO2	Ethanol	SE	3	3	0	6.52401257972635	0.0306593794925667	ENSG00000011304	PTBP1
DP1;chr19:805013:805187:+@chr19:805492:805569:+@chr19:806408:806556:+;T13C1;LCL	DP1	chr19:805013:805187:+@chr19:805492:805569:+@chr19:806408:806556:+	chr19	+	805013,805013	806556,806556	T13C1	Caffeine	LCL	CO1	Water	SE	3	3	0	6.81316793890897	0.0306593794925667	ENSG00000011304	PTBP1
DP1;chr19:805013:805187:+@chr19:805492:805569:+@chr19:806408:806556:+;T6C1;LCL	DP1	chr19:805013:805187:+@chr19:805492:805569:+@chr19:806408:806556:+	chr19	+	805013,805013	806556,806556	T6C1	Vitamin A	LCL	CO2	Ethanol	SE	3	2	2	-4.09892519385845	0.060123829322859	ENSG00000011304	PTBP1
DP1;chr19:805013:805187:+@chr19:805513:805569:+@chr19:806408:806556:+;T12C1;LCL	DP1	chr19:805013:805187:+@chr19:805513:805569:+@chr19:806408:806556:+	chr19	+	805013,805013	806556,806556	T12C1	Dexamethasone	LCL	CO2	Ethanol	SE	3	3	0	5.9969277891547	0.0306593794925667	ENSG00000011304	PTBP1
DP1;chr19:805013:805187:+@chr19:805513:805569:+@chr19:806408:806556:+;T13C1;LCL	DP1	chr19:805013:805187:+@chr19:805513:805569:+@chr19:806408:806556:+	chr19	+	805013,805013	806556,806556	T13C1	Caffeine	LCL	CO1	Water	SE	3	3	0	5.03713884241233	0.0306593794925667	ENSG00000011304	PTBP1
DP1;chr19:805013:805187:+@chr19:805513:805569:+@chr19:806408:806556:+;T6C1;LCL	DP1	chr19:805013:805187:+@chr19:805513:805569:+@chr19:806408:806556:+	chr19	+	805013,805013	806556,806556	T6C1	Vitamin A	LCL	CO2	Ethanol	SE	3	2	2	-3.89468298418769	0.0651604758981066	ENSG00000011304	PTBP1
DP1;chr20:20007428:20007563:+@chr20:20013152:20013297:+@chr20:20013746:20014273:+;T19C1;LCL	DP1	chr20:20007428:20007563:+@chr20:20013152:20013297:+@chr20:20013746:20014273:+	chr20	+	20007428,20007428	20014273,20014273	T19C1	Selenium	LCL	CO1	Water	SE	3	2	2	-3.71415247066804	0.136454221577718	ENSG00000173418	NAA20
DP1;chr20:24950162:24950296:-@chr20:24949528:24949720:-@chr20:24943580:24944658:-;T19C1;LCL	DP1	chr20:24950162:24950296:-@chr20:24949528:24949720:-@chr20:24943580:24944658:-	chr20	-	24943580,24943580	24950296,24950296	T19C1	Selenium	LCL	CO1	Water	SE	2	2	2	-3.79477259994956	0.112320748666564	ENSG00000101474	APMAP
DP1;chr20:34319863:34320057:-@chr20:34317384:34317449:-@chr20:34317234:34317287:-;T19C1;LCL	DP1	chr20:34319863:34320057:-@chr20:34317384:34317449:-@chr20:34317234:34317287:-	chr20	-	34317234,34317234	34320057,34320057	T19C1	Selenium	LCL	CO1	Water	SE	3	2	2	-3.66427892465495	0.148208279450682	ENSG00000131051	RBM39
DP1;chr20:42087001:42087149:+@chr20:42087793:42088060:+@chr20:42088411:42088535:+;T6C1;LCL	DP1	chr20:42087001:42087149:+@chr20:42087793:42088060:+@chr20:42088411:42088535:+	chr20	+	42087001,42087001	42088535,42088535	T6C1	Vitamin A	LCL	CO2	Ethanol	SE	3	2	0	3.99160793755691	0.0647313754304191	ENSG00000124193	SRSF6
DP1;chr20:5107407:5107795:+@chr20:5108796:5109396:+@chr20:5154169:5154305:+;T19C1;LCL	DP1	chr20:5107407:5107795:+@chr20:5108796:5109396:+@chr20:5154169:5154305:+	chr20	+	5107407,5107407	5154305,5154305	T19C1	Selenium	LCL	CO1	Water	SE	3	2	0	4.86603696676148	0.0324229721182453	NA	NA
DP1;chr20:54965612:54965721:-@chr20:54963743:54963840:-@chr20:54963212:54963258:-;T6C1;LCL	DP1	chr20:54965612:54965721:-@chr20:54963743:54963840:-@chr20:54963212:54963258:-	chr20	-	54963212,54963212	54965721,54965721	T6C1	Vitamin A	LCL	CO2	Ethanol	SE	3	2	0	3.94855486471496	0.0647313754304191	ENSG00000087586	AURKA
DP1;chr20:57243043:57243183:+@chr20:57244347:57244509:+@chr20:57245568:57245659:+;T19C1;LCL	DP1	chr20:57243043:57243183:+@chr20:57244347:57244509:+@chr20:57245568:57245659:+	chr20	+	57243043,57243043	57245659,57245659	T19C1	Selenium	LCL	CO1	Water	SE	3	1	1	-3.6756730196771	0.141852954845221	ENSG00000124222,ENSG00000270044,ENSG00000254995	NA
DP1;chr21:30380716:30380942:-@chr21:30380561:30380628:-@chr21:30380082:30380444:-;T19C1;LCL	DP1	chr21:30380716:30380942:-@chr21:30380561:30380628:-@chr21:30380082:30380444:-	chr21	-	30380082,30380082	30380942,30380942	T19C1	Selenium	LCL	CO1	Water	SE	2	2	2	-4.89289742080305	0.0306593794925667	ENSG00000156253	RWDD2B
DP1;chr2:136362376:136362586:+@chr2:136374238:136374327:+@chr2:136379064:136379178:+;T19C1;LCL	DP1	chr2:136362376:136362586:+@chr2:136374238:136374327:+@chr2:136379064:136379178:+	chr2	+	136362376,136362376	136379178,136379178	T19C1	Selenium	LCL	CO1	Water	SE	3	2	2	-3.91352442762605	0.0651604758981066	ENSG00000048991	R3HDM1
DP1;chr21:42797978:42798190:+@chr21:42799133:42799231:+@chr21:42799682:42799793:+;T19C1;LCL	DP1	chr21:42797978:42798190:+@chr21:42799133:42799231:+@chr21:42799682:42799793:+	chr21	+	42797978,42797978	42799793,42799793	T19C1	Selenium	LCL	CO1	Water	SE	3	2	2	-3.7727008776557	0.120124454077434	ENSG00000157601	MX1
DP1;chr21:46197214:46197332:-@chr21:46194482:46194656:-@chr21:46193462:46193602:-;T13C1;LCL	DP1	chr21:46197214:46197332:-@chr21:46194482:46194656:-@chr21:46193462:46193602:-	chr21	-	46193462,46193462	46197332,46197332	T13C1	Caffeine	LCL	CO1	Water	SE	3	2	0	4.21672541758386	0.0584204349556539	ENSG00000184787	UBE2G2
DP1;chr21:46197214:46197332:-@chr21:46194482:46194656:-@chr21:46193462:46193602:-;T19C1;LCL	DP1	chr21:46197214:46197332:-@chr21:46194482:46194656:-@chr21:46193462:46193602:-	chr21	-	46193462,46193462	46197332,46197332	T19C1	Selenium	LCL	CO1	Water	SE	3	3	0	4.82302975392389	0.0324229721182453	ENSG00000184787	UBE2G2
DP1;chr2:175994866:175994935:-@chr2:175986172:175986268:-@chr2:175982979:175983097:-;T19C1;LCL	DP1	chr2:175994866:175994935:-@chr2:175986172:175986268:-@chr2:175982979:175983097:-	chr2	-	175982979,175982979	175994935,175994935	T19C1	Selenium	LCL	CO1	Water	SE	3	3	3	-4.95952167083849	0.0306593794925667	ENSG00000115966	ATF2
DP1;chr2:17934893:17935096:-@chr2:17934245:17934331:-@chr2:17927094:17927218:-;T6C1;LCL	DP1	chr2:17934893:17935096:-@chr2:17934245:17934331:-@chr2:17927094:17927218:-	chr2	-	17927094,17927094	17935096,17935096	T6C1	Vitamin A	LCL	CO2	Ethanol	SE	3	1	0	3.88495427396606	0.0651604758981066	ENSG00000163029	SMC6
DP1;chr2:201725961:201726189:-@chr2:201724848:201724938:-@chr2:201724403:201724469:-;T19C1;LCL	DP1	chr2:201725961:201726189:-@chr2:201724848:201724938:-@chr2:201724403:201724469:-	chr2	-	201724403,201724403	201726189,201726189	T19C1	Selenium	LCL	CO1	Water	SE	3	2	0	4.71209453798974	0.0324229721182453	ENSG00000013441	CLK1
DP1;chr22:19466606:19466738:-@chr22:19462993:19463125:-@chr22:19459210:19459331:-;T15C1;LCL	DP1	chr22:19466606:19466738:-@chr22:19462993:19463125:-@chr22:19459210:19459331:-	chr22	-	19459210,19459210	19466738,19466738	T15C1	Copper	LCL	CO1	Water	SE	3	2	0	3.71190409072924	0.136454221577718	ENSG00000070010	UFD1L
DP1;chr2:219524379:219524466:+@chr2:219524760:219524968:+@chr2:219525662:219526030:+;T6C1;LCL	DP1	chr2:219524379:219524466:+@chr2:219524760:219524968:+@chr2:219525662:219526030:+	chr2	+	219524379,219524379	219526030,219526030	T6C1	Vitamin A	LCL	CO2	Ethanol	SE	3	2	0	4.20996309403707	0.0584204349556539	ENSG00000074582	BCS1L
DP1;chr2:219524379:219524466:+@chr2:219525030:219525205:+@chr2:219525662:219526030:+;T15C1;LCL	DP1	chr2:219524379:219524466:+@chr2:219525030:219525205:+@chr2:219525662:219526030:+	chr2	+	219524379,219524379	219526030,219526030	T15C1	Copper	LCL	CO1	Water	SE	3	1	0	4.03388999663702	0.0647313754304191	ENSG00000074582	BCS1L
DP1;chr2:219524379:219524466:+@chr2:219525030:219525205:+@chr2:219525662:219526030:+;T6C1;LCL	DP1	chr2:219524379:219524466:+@chr2:219525030:219525205:+@chr2:219525662:219526030:+	chr2	+	219524379,219524379	219526030,219526030	T6C1	Vitamin A	LCL	CO2	Ethanol	SE	3	1	0	3.71277197240707	0.136454221577718	ENSG00000074582	BCS1L
DP1;chr22:22326249:22326323:-@chr22:22325352:22325433:-@chr22:22324582:22324778:-;T12C1;LCL	DP1	chr22:22326249:22326323:-@chr22:22325352:22325433:-@chr22:22324582:22324778:-	chr22	-	22324582,22324582	22326323,22326323	T12C1	Dexamethasone	LCL	CO2	Ethanol	SE	3	2	0	3.95625693630518	0.0647313754304191	ENSG00000100038	TOP3B
DP1;chr22:24942882:24942973:-@chr22:24939810:24940051:-@chr22:24936406:24939068:-;T15C1;LCL	DP1	chr22:24942882:24942973:-@chr22:24939810:24940051:-@chr22:24936406:24939068:-	chr22	-	24936406,24936406	24942973,24942973	T15C1	Copper	LCL	CO1	Water	SE	2	2	2	-4.32199294698741	0.0538134029282016	ENSG00000138867	GUCD1
DP1;chr22:39151768:39152024:-@chr22:39150647:39150711:-@chr22:39148512:39148670:-;T12C1;LCL	DP1	chr22:39151768:39152024:-@chr22:39150647:39150711:-@chr22:39148512:39148670:-	chr22	-	39148512,39148512	39152024,39152024	T12C1	Dexamethasone	LCL	CO2	Ethanol	SE	3	3	0	4.15438648897476	0.060123829322859	ENSG00000100242	SUN2
DP1;chr2:242212176:242212246:-@chr2:242208244:242208710:-@chr2:242207892:242207956:-;T6C1;LCL	DP1	chr2:242212176:242212246:-@chr2:242208244:242208710:-@chr2:242207892:242207956:-	chr2	-	242207892,242207892	242212246,242212246	T6C1	Vitamin A	LCL	CO2	Ethanol	SE	3	2	0	3.7722903969825	0.120124454077434	ENSG00000115677	HDLBP
DP1;chr2:242212176:242212246:-@chr2:242208369:242208710:-@chr2:242207892:242207956:-;T6C1;LCL	DP1	chr2:242212176:242212246:-@chr2:242208369:242208710:-@chr2:242207892:242207956:-	chr2	-	242207892,242207892	242212246,242212246	T6C1	Vitamin A	LCL	CO2	Ethanol	SE	3	2	0	3.96590446179363	0.0647313754304191	ENSG00000115677	HDLBP
DP1;chr2:242212176:242212246:-@chr2:242208373:242208710:-@chr2:242207892:242207956:-;T6C1;LCL	DP1	chr2:242212176:242212246:-@chr2:242208373:242208710:-@chr2:242207892:242207956:-	chr2	-	242207892,242207892	242212246,242212246	T6C1	Vitamin A	LCL	CO2	Ethanol	SE	3	2	0	4.40476492669469	0.0538134029282016	ENSG00000115677	HDLBP
DP1;chr2:242254985:242255117:-@chr2:242208244:242208710:-@chr2:242207892:242207956:-;T19C1;LCL	DP1	chr2:242254985:242255117:-@chr2:242208244:242208710:-@chr2:242207892:242207956:-	chr2	-	242207892,242207892	242255117,242255117	T19C1	Selenium	LCL	CO1	Water	SE	3	2	0	3.791972144843	0.112320748666564	ENSG00000115677	HDLBP
DP1;chr2:38976671:38976847:-@chr2:38976040:38976315:-@chr2:38975721:38975795:-;T13C1;LCL	DP1	chr2:38976671:38976847:-@chr2:38976040:38976315:-@chr2:38975721:38975795:-	chr2	-	38975721,38975721	38976847,38976847	T13C1	Caffeine	LCL	CO1	Water	SE	3	3	0	6.59122583048166	0.0306593794925667	ENSG00000115875	SRSF7
DP1;chr2:38976671:38976847:-@chr2:38976040:38976315:-@chr2:38975721:38975795:-;T15C1;LCL	DP1	chr2:38976671:38976847:-@chr2:38976040:38976315:-@chr2:38975721:38975795:-	chr2	-	38975721,38975721	38976847,38976847	T15C1	Copper	LCL	CO1	Water	SE	3	2	0	3.94054522802779	0.0651604758981066	ENSG00000115875	SRSF7
DP1;chr2:38976671:38976847:-@chr2:38976040:38976315:-@chr2:38975721:38975795:-;T19C1;LCL	DP1	chr2:38976671:38976847:-@chr2:38976040:38976315:-@chr2:38975721:38975795:-	chr2	-	38975721,38975721	38976847,38976847	T19C1	Selenium	LCL	CO1	Water	SE	3	3	0	5.4198571462277	0.0306593794925667	ENSG00000115875	SRSF7
DP1;chr2:38976671:38976847:-@chr2:38976040:38976488:-@chr2:38975721:38975795:-;T13C1;LCL	DP1	chr2:38976671:38976847:-@chr2:38976040:38976488:-@chr2:38975721:38975795:-	chr2	-	38975721,38975721	38976847,38976847	T13C1	Caffeine	LCL	CO1	Water	SE	3	3	0	6.75171178269112	0.0306593794925667	ENSG00000115875	SRSF7
DP1;chr2:38976671:38976847:-@chr2:38976040:38976488:-@chr2:38975721:38975795:-;T15C1;LCL	DP1	chr2:38976671:38976847:-@chr2:38976040:38976488:-@chr2:38975721:38975795:-	chr2	-	38975721,38975721	38976847,38976847	T15C1	Copper	LCL	CO1	Water	SE	3	2	0	4.07736639305528	0.0647313754304191	ENSG00000115875	SRSF7
DP1;chr2:38976671:38976847:-@chr2:38976040:38976488:-@chr2:38975721:38975795:-;T19C1;LCL	DP1	chr2:38976671:38976847:-@chr2:38976040:38976488:-@chr2:38975721:38975795:-	chr2	-	38975721,38975721	38976847,38976847	T19C1	Selenium	LCL	CO1	Water	SE	3	3	0	5.77812328401828	0.0306593794925667	ENSG00000115875	SRSF7
DP1;chr2:44588519:44588700:-@chr2:44586636:44587177:-@chr2:44573407:44573529:-;T19C1;LCL	DP1	chr2:44588519:44588700:-@chr2:44586636:44587177:-@chr2:44573407:44573529:-	chr2	-	44573407,44573407	44588700,44588700	T19C1	Selenium	LCL	CO1	Water	SE	3	2	0	3.94841717323955	0.0647313754304191	ENSG00000138078	PREPL
DP1;chr2:55535945:55536159:-@chr2:55530205:55530288:-@chr2:55529008:55529208:-;T19C1;LCL	DP1	chr2:55535945:55536159:-@chr2:55530205:55530288:-@chr2:55529008:55529208:-	chr2	-	55529008,55529008	55536159,55536159	T19C1	Selenium	LCL	CO1	Water	SE	3	3	3	-5.02050146859934	0.0306593794925667	ENSG00000115355	CCDC88A
DP1;chr2:58373451:58373609:+@chr2:58381889:58381937:+@chr2:58386484:58387055:+;T13C1;LCL	DP1	chr2:58373451:58373609:+@chr2:58381889:58381937:+@chr2:58386484:58387055:+	chr2	+	58373451,58373451	58387055,58387055	T13C1	Caffeine	LCL	CO1	Water	SE	3	2	2	-3.79524894453952	0.112320748666564	ENSG00000028116	VRK2
DP1;chr2:62115516:62115791:-@chr2:62115159:62115392:-@chr2:62112155:62112207:-;T19C1;LCL	DP1	chr2:62115516:62115791:-@chr2:62115159:62115392:-@chr2:62112155:62112207:-	chr2	-	62112155,62112155	62115791,62115791	T19C1	Selenium	LCL	CO1	Water	SE	3	3	0	6.18529887520952	0.0306593794925667	ENSG00000115484	CCT4
DP1;chr2:677289:677439:-@chr2:675758:676238:-@chr2:675510:675630:-;T13C1;LCL	DP1	chr2:677289:677439:-@chr2:675758:676238:-@chr2:675510:675630:-	chr2	-	675510,675510	677439,677439	T13C1	Caffeine	LCL	CO1	Water	SE	3	2	0	3.81370682562275	0.0986511971406298	ENSG00000151353	TMEM18
DP1;chr2:74153953:74154179:+@chr2:74166037:74166149:+@chr2:74173846:74174033:+;T19C1;LCL	DP1	chr2:74153953:74154179:+@chr2:74166037:74166149:+@chr2:74173846:74174033:+	chr2	+	74153953,74153953	74174033,74174033	T19C1	Selenium	LCL	CO1	Water	SE	3	2	0	3.93587961725076	0.0651604758981066	ENSG00000114956	DGUOK
DP1;chr3:124449213:124449474:+@chr3:124453940:124454093:+@chr3:124456415:124457086:+;T13C1;LCL	DP1	chr3:124449213:124449474:+@chr3:124453940:124454093:+@chr3:124456415:124457086:+	chr3	+	124449213,124449213	124457086,124457086	T13C1	Caffeine	LCL	CO1	Water	SE	2	2	2	-3.77002198175949	0.124284240826405	ENSG00000114491	UMPS
DP1;chr3:156876655:156876764:-@chr3:156874796:156874872:-@chr3:156870825:156870945:-;T13C1;LCL	DP1	chr3:156876655:156876764:-@chr3:156874796:156874872:-@chr3:156870825:156870945:-	chr3	-	156870825,156870825	156876764,156876764	T13C1	Caffeine	LCL	CO1	Water	SE	3	2	2	-3.96112428614487	0.0647313754304191	ENSG00000163660	CCNL1
DP1;chr3:185655613:185655924:-@chr3:185649365:185649640:-@chr3:185644389:185644522:-;T13C1;LCL	DP1	chr3:185655613:185655924:-@chr3:185649365:185649640:-@chr3:185644389:185644522:-	chr3	-	185644389,185644389	185655924,185655924	T13C1	Caffeine	LCL	CO1	Water	SE	3	3	0	6.38168946309145	0.0306593794925667	ENSG00000136527	TRA2B
DP1;chr3:185655613:185655924:-@chr3:185649365:185649640:-@chr3:185644389:185644522:-;T15C1;LCL	DP1	chr3:185655613:185655924:-@chr3:185649365:185649640:-@chr3:185644389:185644522:-	chr3	-	185644389,185644389	185655924,185655924	T15C1	Copper	LCL	CO1	Water	SE	3	2	0	4.23359858108415	0.0584204349556539	ENSG00000136527	TRA2B
DP1;chr3:185655613:185655924:-@chr3:185649365:185649640:-@chr3:185644389:185644522:-;T19C1;LCL	DP1	chr3:185655613:185655924:-@chr3:185649365:185649640:-@chr3:185644389:185644522:-	chr3	-	185644389,185644389	185655924,185655924	T19C1	Selenium	LCL	CO1	Water	SE	3	2	0	4.76065003559291	0.0324229721182453	ENSG00000136527	TRA2B
DP1;chr3:185655613:185655924:-@chr3:185649365:185649640:-@chr3:185644389:185644522:-;T6C1;LCL	DP1	chr3:185655613:185655924:-@chr3:185649365:185649640:-@chr3:185644389:185644522:-	chr3	-	185644389,185644389	185655924,185655924	T6C1	Vitamin A	LCL	CO2	Ethanol	SE	3	2	0	5.10406330282432	0.0306593794925667	ENSG00000136527	TRA2B
DP1;chr3:186502353:186502485:+@chr3:186502751:186502890:+@chr3:186503672:186503840:+;T13C1;LCL	DP1	chr3:186502353:186502485:+@chr3:186502751:186502890:+@chr3:186503672:186503840:+	chr3	+	186502353,186502353	186503840,186503840	T13C1	Caffeine	LCL	CO1	Water	SE	3	3	3	-4.83551782974842	0.0324229721182453	ENSG00000156976	EIF4A2
DP1;chr3:42661156:42661200:+@chr3:42661508:42661535:+@chr3:42662921:42663008:+;T15C1;LCL	DP1	chr3:42661156:42661200:+@chr3:42661508:42661535:+@chr3:42662921:42663008:+	chr3	+	42661156,42661156	42663008,42663008	T15C1	Copper	LCL	CO1	Water	SE	3	3	3	-4.19880635706683	0.0584204349556539	ENSG00000114857	NKTR
DP1;chr3:47125210:47125872:-@chr3:47122291:47122573:-@chr3:47108560:47108608:-;T13C1;LCL	DP1	chr3:47125210:47125872:-@chr3:47122291:47122573:-@chr3:47108560:47108608:-	chr3	-	47108560,47108560	47125872,47125872	T13C1	Caffeine	LCL	CO1	Water	SE	3	2	0	3.70458832559535	0.136454221577718	ENSG00000181555	SETD2
DP1;chr3:47956307:47956429:-@chr3:47950528:47953911:-@chr3:47918907:47919013:-;T19C1;LCL	DP1	chr3:47956307:47956429:-@chr3:47950528:47953911:-@chr3:47918907:47919013:-	chr3	-	47918907,47918907	47956429,47956429	T19C1	Selenium	LCL	CO1	Water	SE	3	2	0	4.98022751322232	0.0306593794925667	ENSG00000047849	MAP4
DP1;chr3:49044637:49044964:+@chr3:49049068:49049174:+@chr3:49049455:49050347:+;T6C1;LCL	DP1	chr3:49044637:49044964:+@chr3:49049068:49049174:+@chr3:49049455:49050347:+	chr3	+	49044637,49044637	49050347,49050347	T6C1	Vitamin A	LCL	CO2	Ethanol	SE	2	2	2	-4.22517948794428	0.0584204349556539	ENSG00000178252	WDR6
DP1;chr3:9470507:9470693:+@chr3:9471511:9471735:+@chr3:9475529:9475634:+;T12C1;LCL	DP1	chr3:9470507:9470693:+@chr3:9471511:9471735:+@chr3:9475529:9475634:+	chr3	+	9470507,9470507	9475634,9475634	T12C1	Dexamethasone	LCL	CO2	Ethanol	SE	3	2	2	-3.69085565015014	0.136454221577718	ENSG00000168137	SETD5
DP1;chr4:104095893:104096060:-@chr4:104084636:104084710:-@chr4:104084294:104084413:-;T19C1;LCL	DP1	chr4:104095893:104096060:-@chr4:104084636:104084710:-@chr4:104084294:104084413:-	chr4	-	104084294,104084294	104096060,104096060	T19C1	Selenium	LCL	CO1	Water	SE	3	2	2	-4.76329678489596	0.0324229721182453	ENSG00000138778	CENPE
DP1;chr4:107181594:107181667:-@chr4:107176104:107176204:-@chr4:107173023:107173164:-;T6C1;LCL	DP1	chr4:107181594:107181667:-@chr4:107176104:107176204:-@chr4:107173023:107173164:-	chr4	-	107173023,107173023	107181667,107181667	T6C1	Vitamin A	LCL	CO2	Ethanol	SE	3	2	0	3.78912870658613	0.112320748666564	ENSG00000145348	TBCK
DP1;chr4:120987817:120988013:-@chr4:120986827:120986973:-@chr4:120982029:120982132:-;T12C1;LCL	DP1	chr4:120987817:120988013:-@chr4:120986827:120986973:-@chr4:120982029:120982132:-	chr4	-	120982029,120982029	120988013,120988013	T12C1	Dexamethasone	LCL	CO2	Ethanol	SE	3	2	2	-3.65710262951267	0.148208279450682	ENSG00000164109	MAD2L1
DP1;chr4:141300275:141300346:+@chr4:141300723:141300806:+@chr4:141302116:141303710:+;T19C1;LCL	DP1	chr4:141300275:141300346:+@chr4:141300723:141300806:+@chr4:141302116:141303710:+	chr4	+	141300275,141300275	141303710,141303710	T19C1	Selenium	LCL	CO1	Water	SE	3	3	3	-5.43781017271921	0.0306593794925667	ENSG00000153130	SCOC
DP1;chr4:183838464:183838630:-@chr4:183837572:183837692:-@chr4:183836614:183836728:-;T6C1;LCL	DP1	chr4:183838464:183838630:-@chr4:183837572:183837692:-@chr4:183836614:183836728:-	chr4	-	183836614,183836614	183838630,183838630	T6C1	Vitamin A	LCL	CO2	Ethanol	SE	3	2	0	3.84773659064496	0.0799581323321343	ENSG00000129187	DCTD
DP1;chr4:183838464:183838630:-@chr4:183837826:183838010:-@chr4:183836614:183836728:-;T13C1;LCL	DP1	chr4:183838464:183838630:-@chr4:183837826:183838010:-@chr4:183836614:183836728:-	chr4	-	183836614,183836614	183838630,183838630	T13C1	Caffeine	LCL	CO1	Water	SE	3	2	2	-4.03061891958497	0.0647313754304191	ENSG00000129187	DCTD
DP1;chr4:54243820:54244090:+@chr4:54245240:54245284:+@chr4:54245392:54245431:+;T13C1;LCL	DP1	chr4:54243820:54244090:+@chr4:54245240:54245284:+@chr4:54245392:54245431:+	chr4	+	54243820,54243820	54245431,54245431	T13C1	Caffeine	LCL	CO1	Water	SE	3	3	0	4.67831701336347	0.0324229721182453	ENSG00000145216	FIP1L1
DP1;chr4:54257176:54257306:+@chr4:54257597:54257665:+@chr4:54265897:54266006:+;T6C1;LCL	DP1	chr4:54257176:54257306:+@chr4:54257597:54257665:+@chr4:54265897:54266006:+	chr4	+	54257176,54257176	54266006,54266006	T6C1	Vitamin A	LCL	CO2	Ethanol	SE	3	2	0	4.62658588280246	0.0324229721182453	ENSG00000145216	FIP1L1
DP1;chr4:83294599:83295149:-@chr4:83292681:83292737:-@chr4:83280624:83280792:-;T13C1;LCL	DP1	chr4:83294599:83295149:-@chr4:83292681:83292737:-@chr4:83280624:83280792:-	chr4	-	83280624,83280624	83295149,83295149	T13C1	Caffeine	LCL	CO1	Water	SE	3	2	2	-4.1746993154927	0.060123829322859	ENSG00000138668	HNRNPD
DP1;chr4:83369073:83369174:+@chr4:83372196:83372398:+@chr4:83375875:83376007:+;T19C1;LCL	DP1	chr4:83369073:83369174:+@chr4:83372196:83372398:+@chr4:83375875:83376007:+	chr4	+	83369073,83369073	83376007,83376007	T19C1	Selenium	LCL	CO1	Water	SE	3	2	2	-4.24595949514779	0.0584204349556539	ENSG00000145293	ENOPH1
DP1;chr5:112238077:112238215:-@chr5:112228147:112228514:-@chr5:112222712:112222880:-;T6C1;LCL	DP1	chr5:112238077:112238215:-@chr5:112228147:112228514:-@chr5:112222712:112222880:-	chr5	-	112222712,112222712	112238215,112238215	T6C1	Vitamin A	LCL	CO2	Ethanol	SE	3	2	0	3.83565138919671	0.0839037217411082	ENSG00000129625	REEP5
DP1;chr5:141353148:141353307:+@chr5:141354369:141354520:+@chr5:141357868:141358395:+;T13C1;LCL	DP1	chr5:141353148:141353307:+@chr5:141354369:141354520:+@chr5:141357868:141358395:+	chr5	+	141353148,141353148	141358395,141358395	T13C1	Caffeine	LCL	CO1	Water	SE	3	2	2	-3.9105926842385	0.0651604758981066	ENSG00000013561	RNF14
DP1;chr5:150466646:150466747:-@chr5:150444521:150444692:-@chr5:150443174:150443308:-;T6C1;LCL	DP1	chr5:150466646:150466747:-@chr5:150444521:150444692:-@chr5:150443174:150443308:-	chr5	-	150443174,150443174	150466747,150466747	T6C1	Vitamin A	LCL	CO2	Ethanol	SE	3	2	2	-3.97553865976404	0.0647313754304191	ENSG00000145901	TNIP1
DP1;chr5:176959444:176959642:-@chr5:176958954:176959132:-@chr5:176958283:176958522:-;T15C1;LCL	DP1	chr5:176959444:176959642:-@chr5:176958954:176959132:-@chr5:176958283:176958522:-	chr5	-	176958283,176958283	176959642,176959642	T15C1	Copper	LCL	CO1	Water	SE	3	2	2	-3.70276819140311	0.136454221577718	ENSG00000146067	FAM193B
DP1;chr5:176980169:176981548:-@chr5:176974169:176974229:-@chr5:176965906:176966148:-;T13C1;LCL	DP1	chr5:176980169:176981548:-@chr5:176974169:176974229:-@chr5:176965906:176966148:-	chr5	-	176965906,176965906	176981548,176981548	T13C1	Caffeine	LCL	CO1	Water	SE	3	2	2	-4.41606446203889	0.0511703330916442	NA	NA
DP1;chr5:176980169:176981548:-@chr5:176974169:176974229:-@chr5:176965906:176966148:-;T19C1;LCL	DP1	chr5:176980169:176981548:-@chr5:176974169:176974229:-@chr5:176965906:176966148:-	chr5	-	176965906,176965906	176981548,176981548	T19C1	Selenium	LCL	CO1	Water	SE	3	2	2	-4.14831360908828	0.060123829322859	NA	NA
DP1;chr5:177636331:177636448:+@chr5:177637133:177637273:+@chr5:177637554:177638184:+;T15C1;LCL	DP1	chr5:177636331:177636448:+@chr5:177637133:177637273:+@chr5:177637554:177638184:+	chr5	+	177636331,177636331	177638184,177638184	T15C1	Copper	LCL	CO1	Water	SE	3	3	3	-4.92162894516273	0.0306593794925667	NA	NA
DP1;chr5:177636331:177636448:+@chr5:177637133:177637273:+@chr5:177637554:177638184:+;T19C1;LCL	DP1	chr5:177636331:177636448:+@chr5:177637133:177637273:+@chr5:177637554:177638184:+	chr5	+	177636331,177636331	177638184,177638184	T19C1	Selenium	LCL	CO1	Water	SE	3	2	2	-5.40348446755025	0.0306593794925667	NA	NA
DP1;chr5:177636331:177636448:+@chr5:177637133:177637273:+@chr5:177637554:177638184:+;T6C1;LCL	DP1	chr5:177636331:177636448:+@chr5:177637133:177637273:+@chr5:177637554:177638184:+	chr5	+	177636331,177636331	177638184,177638184	T6C1	Vitamin A	LCL	CO2	Ethanol	SE	3	1	1	-4.14847758169399	0.060123829322859	NA	NA
DP1;chr5:178045557:178045779:-@chr5:178044345:178044435:-@chr5:178043883:178043949:-;T15C1;LCL	DP1	chr5:178045557:178045779:-@chr5:178044345:178044435:-@chr5:178043883:178043949:-	chr5	-	178043883,178043883	178045779,178045779	T15C1	Copper	LCL	CO1	Water	SE	2	2	2	-3.68882300387299	0.136454221577718	ENSG00000113240	CLK4
DP1;chr5:179043127:179043219:-@chr5:179042547:179042596:-@chr5:179041179:179041960:-;T12C1;LCL	DP1	chr5:179043127:179043219:-@chr5:179042547:179042596:-@chr5:179041179:179041960:-	chr5	-	179041179,179041179	179043219,179043219	T12C1	Dexamethasone	LCL	CO2	Ethanol	SE	3	2	0	4.14615172947321	0.060123829322859	ENSG00000169045	HNRNPH1
DP1;chr5:180229680:180230048:-@chr5:180222656:180222875:-@chr5:180217541:180220097:-;T19C1;LCL	DP1	chr5:180229680:180230048:-@chr5:180222656:180222875:-@chr5:180217541:180220097:-	chr5	-	180217541,180217541	180230048,180230048	T19C1	Selenium	LCL	CO1	Water	SE	3	1	0	3.7391484953649	0.13431430812324	ENSG00000131446	MGAT1
DP1;chr5:65449291:65449424:+@chr5:65451893:65454760:+@chr5:65455047:65455162:+;T13C1;LCL	DP1	chr5:65449291:65449424:+@chr5:65451893:65454760:+@chr5:65455047:65455162:+	chr5	+	65449291,65449291	65455162,65455162	T13C1	Caffeine	LCL	CO1	Water	SE	3	3	0	4.87059193254389	0.0324229721182453	ENSG00000153914	SREK1
DP1;chr5:94275788:94275899:-@chr5:94267658:94267696:-@chr5:94248511:94248681:-;T15C1;LCL	DP1	chr5:94275788:94275899:-@chr5:94267658:94267696:-@chr5:94248511:94248681:-	chr5	-	94248511,94248511	94275899,94275899	T15C1	Copper	LCL	CO1	Water	SE	3	1	0	3.72184120911835	0.135070814723013	ENSG00000175471	MCTP1
DP1;chr6:157495142:157495251:+@chr6:157495981:157496139:+@chr6:157502103:157502312:+;T13C1;LCL	DP1	chr6:157495142:157495251:+@chr6:157495981:157496139:+@chr6:157502103:157502312:+	chr6	+	157495142,157495142	157502312,157502312	T13C1	Caffeine	LCL	CO1	Water	SE	3	2	2	-3.69101443129609	0.136454221577718	ENSG00000049618	ARID1B
DP1;chr6:160210437:160210735:-@chr6:160208775:160208903:-@chr6:160204973:160205099:-;T6C1;LCL	DP1	chr6:160210437:160210735:-@chr6:160208775:160208903:-@chr6:160204973:160205099:-	chr6	-	160204973,160204973	160210735,160210735	T6C1	Vitamin A	LCL	CO2	Ethanol	SE	2	2	0	5.17225194066793	0.0306593794925667	ENSG00000120438	TCP1
DP1;chr6:36566626:36566760:+@chr6:36567598:36568053:+@chr6:36568929:36568967:+;T19C1;LCL	DP1	chr6:36566626:36566760:+@chr6:36567598:36568053:+@chr6:36568929:36568967:+	chr6	+	36566626,36566626	36568967,36568967	T19C1	Selenium	LCL	CO1	Water	SE	3	3	0	6.88435813180341	0.0306593794925667	ENSG00000112081	SRSF3
DP1;chr6:52130873:52130942:-@chr6:52130033:52130183:-@chr6:52128812:52129584:-;T6C1;LCL	DP1	chr6:52130873:52130942:-@chr6:52130033:52130183:-@chr6:52128812:52129584:-	chr6	-	52128812,52128812	52130942,52130942	T6C1	Vitamin A	LCL	CO2	Ethanol	SE	3	2	0	3.66143697807026	0.148208279450682	ENSG00000112118	MCM3
DP1;chr6:74189659:74189849:+@chr6:74190016:74190090:+@chr6:74190398:74190528:+;T13C1;LCL	DP1	chr6:74189659:74189849:+@chr6:74190016:74190090:+@chr6:74190398:74190528:+	chr6	+	74189659,74189659	74190528,74190528	T13C1	Caffeine	LCL	CO1	Water	SE	3	1	0	3.66870355383619	0.141852954845221	ENSG00000135297	MTO1
DP1;chr6:76331248:76331341:+@chr6:76332467:76332574:+@chr6:76333616:76333676:+;T15C1;LCL	DP1	chr6:76331248:76331341:+@chr6:76332467:76332574:+@chr6:76333616:76333676:+	chr6	+	76331248,76331248	76333676,76333676	T15C1	Copper	LCL	CO1	Water	SE	3	2	0	4.35836561648939	0.0538134029282016	ENSG00000112701	SENP6
DP1;chr6:86387854:86387906:-@chr6:86387513:86387750:-@chr6:86387142:86387210:-;T6C1;LCL	DP1	chr6:86387854:86387906:-@chr6:86387513:86387750:-@chr6:86387142:86387210:-	chr6	-	86387142,86387142	86387906,86387906	T6C1	Vitamin A	LCL	CO2	Ethanol	SE	3	2	2	-4.01564127863613	0.0647313754304191	ENSG00000203875	SNHG5
DP1;chr6:86387854:86387906:-@chr6:86387672:86387750:-@chr6:86387142:86387210:-;T6C1;LCL	DP1	chr6:86387854:86387906:-@chr6:86387672:86387750:-@chr6:86387142:86387210:-	chr6	-	86387142,86387142	86387906,86387906	T6C1	Vitamin A	LCL	CO2	Ethanol	SE	3	2	2	-3.84547615133046	0.0799581323321343	ENSG00000203875	SNHG5
DP1;chr6:97720580:97720757:-@chr6:97717983:97718159:-@chr6:97717778:97717868:-;T13C1;LCL	DP1	chr6:97720580:97720757:-@chr6:97717983:97718159:-@chr6:97717778:97717868:-	chr6	-	97717778,97717778	97720757,97720757	T13C1	Caffeine	LCL	CO1	Water	SE	3	3	0	4.01646105154419	0.0647313754304191	ENSG00000146263	MMS22L
DP1;chr7:100860985:100861498:+@chr7:100861600:100865077:+@chr7:100865885:100866055:+;T15C1;LCL	DP1	chr7:100860985:100861498:+@chr7:100861600:100865077:+@chr7:100865885:100866055:+	chr7	+	100860985,100860985	100866055,100866055	T15C1	Copper	LCL	CO1	Water	SE	3	2	0	4.45767249052428	0.0426022773181596	ENSG00000106400	ZNHIT1
DP1;chr7:100860985:100861498:+@chr7:100861600:100865077:+@chr7:100865885:100866055:+;T19C1;LCL	DP1	chr7:100860985:100861498:+@chr7:100861600:100865077:+@chr7:100865885:100866055:+	chr7	+	100860985,100860985	100866055,100866055	T19C1	Selenium	LCL	CO1	Water	SE	3	3	0	6.46750869860273	0.0306593794925667	ENSG00000106400	ZNHIT1
DP1;chr7:104766695:104766787:-@chr7:104766229:104766321:-@chr7:104756823:104758469:-;T6C1;LCL	DP1	chr7:104766695:104766787:-@chr7:104766229:104766321:-@chr7:104756823:104758469:-	chr7	-	104756823,104756823	104766787,104766787	T6C1	Vitamin A	LCL	CO2	Ethanol	SE	3	2	0	3.96564005042291	0.0647313754304191	ENSG00000135250	SRPK2
DP1;chr7:108209934:108210167:-@chr7:108206274:108206466:-@chr7:108202671:108205549:-;T13C1;LCL	DP1	chr7:108209934:108210167:-@chr7:108206274:108206466:-@chr7:108202671:108205549:-	chr7	-	108202671,108202671	108210167,108210167	T13C1	Caffeine	LCL	CO1	Water	SE	3	3	3	-4.57075772031107	0.0324229721182453	ENSG00000177683	THAP5
DP1;chr7:108209934:108210167:-@chr7:108206396:108206466:-@chr7:108202671:108205549:-;T19C1;LCL	DP1	chr7:108209934:108210167:-@chr7:108206396:108206466:-@chr7:108202671:108205549:-	chr7	-	108202671,108202671	108210167,108210167	T19C1	Selenium	LCL	CO1	Water	SE	2	1	1	-3.79584864077461	0.108156335036508	ENSG00000177683	THAP5
DP1;chr7:157129710:157129838:+@chr7:157130255:157130505:+@chr7:157151241:157151331:+;T19C1;LCL	DP1	chr7:157129710:157129838:+@chr7:157130255:157130505:+@chr7:157151241:157151331:+	chr7	+	157129710,157129710	157151331,157151331	T19C1	Selenium	LCL	CO1	Water	SE	3	3	0	5.95197529234972	0.0306593794925667	ENSG00000105993	DNAJB6
DP1;chr7:24903115:24903218:-@chr7:24902819:24902911:-@chr7:24901232:24901388:-;T19C1;LCL	DP1	chr7:24903115:24903218:-@chr7:24902819:24902911:-@chr7:24901232:24901388:-	chr7	-	24901232,24901232	24903218,24903218	T19C1	Selenium	LCL	CO1	Water	SE	3	1	1	-3.76381977708377	0.124284240826405	ENSG00000070882	OSBPL3
DP1;chr7:44836241:44836392:+@chr7:44838347:44838413:+@chr7:44838846:44838876:+;T13C1;LCL	DP1	chr7:44836241:44836392:+@chr7:44838347:44838413:+@chr7:44838846:44838876:+	chr7	+	44836241,44836241	44838876,44838876	T13C1	Caffeine	LCL	CO1	Water	SE	3	3	0	6.88435813180341	0.0306593794925667	NA	NA
DP1;chr7:44836241:44836392:+@chr7:44838347:44838503:+@chr7:44838846:44838876:+;T13C1;LCL	DP1	chr7:44836241:44836392:+@chr7:44838347:44838503:+@chr7:44838846:44838876:+	chr7	+	44836241,44836241	44838876,44838876	T13C1	Caffeine	LCL	CO1	Water	SE	3	3	0	6.88435813180341	0.0306593794925667	NA	NA
DP1;chr7:50515879:50515987:-@chr7:50515666:50515753:-@chr7:50511832:50514995:-;T12C1;LCL	DP1	chr7:50515879:50515987:-@chr7:50515666:50515753:-@chr7:50511832:50514995:-	chr7	-	50511832,50511832	50515987,50515987	T12C1	Dexamethasone	LCL	CO2	Ethanol	SE	3	2	0	3.73173668416449	0.135070814723013	ENSG00000132436	FIGNL1
DP1;chr7:5229835:5230124:+@chr7:5232749:5232976:+@chr7:5239207:5239289:+;T19C1;LCL	DP1	chr7:5229835:5230124:+@chr7:5232749:5232976:+@chr7:5239207:5239289:+	chr7	+	5229835,5229835	5239289,5239289	T19C1	Selenium	LCL	CO1	Water	SE	2	2	0	4.11749955066082	0.060123829322859	ENSG00000157954	WIPI2
DP1;chr7:74300250:74300329:-@chr7:74299834:74299941:-@chr7:74299455:74299569:-;T19C1;LCL	DP1	chr7:74300250:74300329:-@chr7:74299834:74299941:-@chr7:74299455:74299569:-	chr7	-	74299455,74299455	74300329,74300329	T19C1	Selenium	LCL	CO1	Water	SE	3	2	2	-3.98373730744021	0.0647313754304191	ENSG00000160828	STAG3L2
DP1;chr7:87489887:87489955:-@chr7:87489387:87489484:-@chr7:87487946:87488066:-;T19C1;LCL	DP1	chr7:87489887:87489955:-@chr7:87489387:87489484:-@chr7:87487946:87488066:-	chr7	-	87487946,87487946	87489955,87489955	T19C1	Selenium	LCL	CO1	Water	SE	3	1	1	-3.72708194631657	0.135070814723013	ENSG00000075303	SLC25A40
DP1;chr7:87489887:87489955:-@chr7:87489387:87489484:-@chr7:87487946:87488066:-;T6C1;LCL	DP1	chr7:87489887:87489955:-@chr7:87489387:87489484:-@chr7:87487946:87488066:-	chr7	-	87487946,87487946	87489955,87489955	T6C1	Vitamin A	LCL	CO2	Ethanol	SE	3	2	0	3.94507254247448	0.0651604758981066	ENSG00000075303	SLC25A40
DP1;chr8:101965497:101965623:-@chr8:101965078:101965285:-@chr8:101960824:101961128:-;T19C1;LCL	DP1	chr8:101965497:101965623:-@chr8:101965078:101965285:-@chr8:101960824:101961128:-	chr8	-	101960824,101960824	101965623,101965623	T19C1	Selenium	LCL	CO1	Water	SE	3	3	3	-4.44710998035162	0.0511703330916442	NA	NA
DP1;chr8:144679518:144679845:-@chr8:144671161:144672251:-@chr8:144668899:144669022:-;T13C1;LCL	DP1	chr8:144679518:144679845:-@chr8:144671161:144672251:-@chr8:144668899:144669022:-	chr8	-	144668899,144668899	144679845,144679845	T13C1	Caffeine	LCL	CO1	Water	SE	3	2	0	4.74053425454654	0.0324229721182453	ENSG00000104529	EEF1D
DP1;chr8:144911450:144911556:-@chr8:144906483:144906566:-@chr8:144903988:144904083:-;T12C1;LCL	DP1	chr8:144911450:144911556:-@chr8:144906483:144906566:-@chr8:144903988:144904083:-	chr8	-	144903988,144903988	144911556,144911556	T12C1	Dexamethasone	LCL	CO2	Ethanol	SE	3	2	0	3.84334147811838	0.0799581323321343	ENSG00000179950	PUF60
DP1;chr8:145638897:145638951:-@chr8:145638621:145638773:-@chr8:145638143:145638330:-;T6C1;LCL	DP1	chr8:145638897:145638951:-@chr8:145638621:145638773:-@chr8:145638143:145638330:-	chr8	-	145638143,145638143	145638951,145638951	T6C1	Vitamin A	LCL	CO2	Ethanol	SE	3	3	3	-4.06993589384287	0.0647313754304191	ENSG00000147804	SLC39A4
DP1;chr8:82586076:82586184:-@chr8:82583174:82583282:-@chr8:82572751:82572902:-;T12C1;LCL	DP1	chr8:82586076:82586184:-@chr8:82583174:82583282:-@chr8:82572751:82572902:-	chr8	-	82572751,82572751	82586184,82586184	T12C1	Dexamethasone	LCL	CO2	Ethanol	SE	2	2	2	-4.25832313240549	0.0538134029282016	ENSG00000133731	IMPA1
DP1;chr8:82598487:82598589:-@chr8:82597998:82598198:-@chr8:82593733:82593819:-;T6C1;LCL	DP1	chr8:82598487:82598589:-@chr8:82597998:82598198:-@chr8:82593733:82593819:-	chr8	-	82593733,82593733	82598589,82598589	T6C1	Vitamin A	LCL	CO2	Ethanol	SE	3	2	2	-3.71935703179852	0.136454221577718	ENSG00000133731	IMPA1
DP1;chr8:96044223:96044326:+@chr8:96046236:96046350:+@chr8:96047682:96047804:+;T12C1;LCL	DP1	chr8:96044223:96044326:+@chr8:96046236:96046350:+@chr8:96047682:96047804:+	chr8	+	96044223,96044223	96047804,96047804	T12C1	Dexamethasone	LCL	CO2	Ethanol	SE	2	2	2	-4.0534384038305	0.0647313754304191	ENSG00000156170	NDUFAF6
DP1;chr8:96044223:96044326:+@chr8:96046236:96046350:+@chr8:96047682:96047804:+;T13C1;LCL	DP1	chr8:96044223:96044326:+@chr8:96046236:96046350:+@chr8:96047682:96047804:+	chr8	+	96044223,96044223	96047804,96047804	T13C1	Caffeine	LCL	CO1	Water	SE	3	2	2	-3.83863202532635	0.0839037217411082	ENSG00000156170	NDUFAF6
DP1;chr9:130497399:130497628:-@chr9:130496578:130496843:-@chr9:130495664:130495839:-;T19C1;LCL	DP1	chr9:130497399:130497628:-@chr9:130496578:130496843:-@chr9:130495664:130495839:-	chr9	-	130495664,130495664	130497628,130497628	T19C1	Selenium	LCL	CO1	Water	SE	2	2	2	-3.69736158101616	0.136454221577718	NA	NA
DP1;chr9:139304542:139304691:-@chr9:139303451:139303519:-@chr9:139302278:139302390:-;T15C1;LCL	DP1	chr9:139304542:139304691:-@chr9:139303451:139303519:-@chr9:139302278:139302390:-	chr9	-	139302278,139302278	139304691,139304691	T15C1	Copper	LCL	CO1	Water	SE	3	2	2	-3.76278469826394	0.124284240826405	ENSG00000165689	SDCCAG3
DP1;chr9:2158464:2158594:+@chr9:2159814:2159909:+@chr9:2161686:2161903:+;T12C1;LCL	DP1	chr9:2158464:2158594:+@chr9:2159814:2159909:+@chr9:2161686:2161903:+	chr9	+	2158464,2158464	2161903,2161903	T12C1	Dexamethasone	LCL	CO2	Ethanol	SE	2	2	2	-4.22771868813359	0.0584204349556539	ENSG00000080503	SMARCA2
DP1;chr9:32572879:32573182:-@chr9:32570958:32571050:-@chr9:32558908:32558952:-;T6C1;LCL	DP1	chr9:32572879:32573182:-@chr9:32570958:32571050:-@chr9:32558908:32558952:-	chr9	-	32558908,32558908	32573182,32573182	T6C1	Vitamin A	LCL	CO2	Ethanol	SE	3	2	0	3.89176669331915	0.0651604758981066	NA	NA
DP1;chr9:35744294:35744409:-@chr9:35743273:35743323:-@chr9:35741669:35741887:-;T6C1;LCL	DP1	chr9:35744294:35744409:-@chr9:35743273:35743323:-@chr9:35741669:35741887:-	chr9	-	35741669,35741669	35744409,35744409	T6C1	Vitamin A	LCL	CO2	Ethanol	SE	2	2	0	4.1336599770685	0.060123829322859	ENSG00000070610	GBA2
DP1;chr9:77698003:77698066:-@chr9:77693242:77693498:-@chr9:77692406:77692496:-;T12C1;LCL	DP1	chr9:77698003:77698066:-@chr9:77693242:77693498:-@chr9:77692406:77692496:-	chr9	-	77692406,77692406	77698066,77698066	T12C1	Dexamethasone	LCL	CO2	Ethanol	SE	3	1	0	3.7705540962307	0.120124454077434	ENSG00000106733	NMRK1
DP4;chr10:15139179:15139408:+@chr10:15144217:15144335:+@chr10:15145304:15146256:+;T19C1;HUVEC	DP4	chr10:15139179:15139408:+@chr10:15144217:15144335:+@chr10:15145304:15146256:+	chr10	+	15139179,15139179	15146256,15146256	T19C1	Selenium	HUVEC	CO1	Water	SE	2	2	2	-3.78397899058715	0.120124454077434	NA	NA
DP4;chr10:60036877:60037082:+@chr10:60042659:60042842:+@chr10:60047321:60049019:+;T19C1;HUVEC	DP4	chr10:60036877:60037082:+@chr10:60042659:60042842:+@chr10:60047321:60049019:+	chr10	+	60036877,60036877	60049019,60049019	T19C1	Selenium	HUVEC	CO1	Water	SE	3	3	0	4.63764503591572	0.0324229721182453	ENSG00000122873	CISD1
DP4;chr10:70161377:70161494:-@chr10:70156537:70156638:-@chr10:70154085:70154208:-;T13C1;HUVEC	DP4	chr10:70161377:70161494:-@chr10:70156537:70156638:-@chr10:70154085:70154208:-	chr10	-	70154085,70154085	70161494,70161494	T13C1	Caffeine	HUVEC	CO1	Water	SE	2	1	1	-3.68292091784159	0.136454221577718	ENSG00000204130	RUFY2
DP4;chr10:73887840:73887925:-@chr10:73862608:73862725:-@chr10:73855790:73857208:-;T13C1;HUVEC	DP4	chr10:73887840:73887925:-@chr10:73862608:73862725:-@chr10:73855790:73857208:-	chr10	-	73855790,73855790	73887925,73887925	T13C1	Caffeine	HUVEC	CO1	Water	SE	3	2	2	-3.83335409863643	0.0839037217411082	NA	NA
DP4;chr11:113746167:113746256:-@chr11:113745239:113745601:-@chr11:113724980:113725057:-;T18C1;HUVEC	DP4	chr11:113746167:113746256:-@chr11:113745239:113745601:-@chr11:113724980:113725057:-	chr11	-	113724980,113724980	113746256,113746256	T18C1	Molybdenum	HUVEC	CO1	Water	SE	2	2	2	-3.70679550550449	0.136454221577718	ENSG00000048028	USP28
DP4;chr1:111506243:111506566:-@chr1:111493910:111495437:-@chr1:111492473:111492745:-;T19C1;HUVEC	DP4	chr1:111506243:111506566:-@chr1:111493910:111495437:-@chr1:111492473:111492745:-	chr1	-	111492473,111492473	111506566,111506566	T19C1	Selenium	HUVEC	CO1	Water	SE	3	2	2	-4.42224974478219	0.0511703330916442	ENSG00000121931	LRIF1
DP4;chr11:77532208:77532287:+@chr11:77552065:77552106:+@chr11:77553525:77553674:+;T18C1;HUVEC	DP4	chr11:77532208:77532287:+@chr11:77552065:77552106:+@chr11:77553525:77553674:+	chr11	+	77532208,77532208	77553674,77553674	T18C1	Molybdenum	HUVEC	CO1	Water	SE	3	2	2	-4.18618125685764	0.060123829322859	ENSG00000087884	AAMDC
DP4;chr11:77532208:77532287:+@chr11:77552065:77552106:+@chr11:77553525:77553674:+;T19C1;HUVEC	DP4	chr11:77532208:77532287:+@chr11:77552065:77552106:+@chr11:77553525:77553674:+	chr11	+	77532208,77532208	77553674,77553674	T19C1	Selenium	HUVEC	CO1	Water	SE	3	3	3	-4.59993762406645	0.0324229721182453	ENSG00000087884	AAMDC
DP4;chr11:85707869:85707972:-@chr11:85701293:85701421:-@chr11:85694909:85695016:-;T6C1;HUVEC	DP4	chr11:85707869:85707972:-@chr11:85701293:85701421:-@chr11:85694909:85695016:-	chr11	-	85694909,85694909	85707972,85707972	T6C1	Vitamin A	HUVEC	CO2	Ethanol	SE	3	3	3	-4.42055346826717	0.0511703330916442	ENSG00000073921	PICALM
DP4;chr11:85707869:85707972:-@chr11:85701293:85701442:-@chr11:85694909:85695016:-;T6C1;HUVEC	DP4	chr11:85707869:85707972:-@chr11:85701293:85701442:-@chr11:85694909:85695016:-	chr11	-	85694909,85694909	85707972,85707972	T6C1	Vitamin A	HUVEC	CO2	Ethanol	SE	3	3	3	-4.6368039504904	0.0324229721182453	ENSG00000073921	PICALM
DP4;chr11:95621320:95621425:-@chr11:95615538:95615660:-@chr11:95598765:95598840:-;T19C1;HUVEC	DP4	chr11:95621320:95621425:-@chr11:95615538:95615660:-@chr11:95598765:95598840:-	chr11	-	95598765,95598765	95621425,95621425	T19C1	Selenium	HUVEC	CO1	Water	SE	3	1	0	3.68218323153726	0.136454221577718	ENSG00000087053	MTMR2
DP4;chr12:120659426:120659561:-@chr12:120653363:120653464:-@chr12:120652906:120653220:-;T13C1;HUVEC	DP4	chr12:120659426:120659561:-@chr12:120653363:120653464:-@chr12:120652906:120653220:-	chr12	-	120652906,120652906	120659561,120659561	T13C1	Caffeine	HUVEC	CO1	Water	SE	3	2	0	4.01061437082304	0.0647313754304191	ENSG00000089159	PXN
DP4;chr12:132413745:132413925:+@chr12:132414280:132414341:+@chr12:132414452:132414680:+;T13C1;HUVEC	DP4	chr12:132413745:132413925:+@chr12:132414280:132414341:+@chr12:132414452:132414680:+	chr12	+	132413745,132413745	132414680,132414680	T13C1	Caffeine	HUVEC	CO1	Water	SE	2	2	0	3.79429521063459	0.112320748666564	ENSG00000177192	PUS1
DP4;chr12:49209357:49209511:+@chr12:49210656:49210778:+@chr12:49217127:49217249:+;T13C1;HUVEC	DP4	chr12:49209357:49209511:+@chr12:49210656:49210778:+@chr12:49217127:49217249:+	chr12	+	49209357,49209357	49217249,49217249	T13C1	Caffeine	HUVEC	CO1	Water	SE	3	2	0	4.5443403320788	0.0324229721182453	ENSG00000167535	CACNB3
DP4;chr13:20244376:20244503:+@chr13:20244980:20245104:+@chr13:20245346:20245429:+;T19C1;HUVEC	DP4	chr13:20244376:20244503:+@chr13:20244980:20245104:+@chr13:20245346:20245429:+	chr13	+	20244376,20244376	20245429,20245429	T19C1	Selenium	HUVEC	CO1	Water	SE	3	2	0	3.84389711276554	0.0799581323321343	ENSG00000196199	MPHOSPH8
DP4;chr14:100842597:100842680:-@chr14:100841620:100841883:-@chr14:100835424:100835595:-;T13C1;HUVEC	DP4	chr14:100842597:100842680:-@chr14:100841620:100841883:-@chr14:100835424:100835595:-	chr14	-	100835424,100835424	100842680,100842680	T13C1	Caffeine	HUVEC	CO1	Water	SE	3	2	2	-3.73786139186409	0.13431430812324	ENSG00000140105	WARS
DP4;chr14:103420939:103421025:-@chr14:103420535:103420612:-@chr14:103418835:103418940:-;T18C1;HUVEC	DP4	chr14:103420939:103421025:-@chr14:103420535:103420612:-@chr14:103418835:103418940:-	chr14	-	103418835,103418835	103421025,103421025	T18C1	Molybdenum	HUVEC	CO1	Water	SE	3	2	2	-4.52845406154931	0.0324229721182453	ENSG00000198752	CDC42BPB
DP4;chr1:41503034:41503213:-@chr1:41499655:41499774:-@chr1:41494256:41494398:-;T13C1;HUVEC	DP4	chr1:41503034:41503213:-@chr1:41499655:41499774:-@chr1:41494256:41494398:-	chr1	-	41494256,41494256	41503213,41503213	T13C1	Caffeine	HUVEC	CO1	Water	SE	3	1	1	-3.91626937038365	0.0651604758981066	ENSG00000010803	SCMH1
DP4;chr1:44440602:44440779:+@chr1:44441472:44441520:+@chr1:44441762:44441845:+;T6C1;HUVEC	DP4	chr1:44440602:44440779:+@chr1:44441472:44441520:+@chr1:44441762:44441845:+	chr1	+	44440602,44440602	44441845,44441845	T6C1	Vitamin A	HUVEC	CO2	Ethanol	SE	3	2	2	-3.73168952621426	0.135070814723013	ENSG00000117410	ATP6V0B
DP4;chr1:46153847:46153947:+@chr1:46156646:46156782:+@chr1:46158876:46160108:+;T13C1;HUVEC	DP4	chr1:46153847:46153947:+@chr1:46156646:46156782:+@chr1:46158876:46160108:+	chr1	+	46153847,46153847	46160108,46160108	T13C1	Caffeine	HUVEC	CO1	Water	SE	3	2	2	-3.85734484273823	0.0799581323321343	ENSG00000159596	TMEM69
DP4;chr15:48443670:48443768:-@chr15:48443297:48443368:-@chr15:48441360:48441568:-;T18C1;HUVEC	DP4	chr15:48443670:48443768:-@chr15:48443297:48443368:-@chr15:48441360:48441568:-	chr15	-	48441360,48441360	48443768,48443768	T18C1	Molybdenum	HUVEC	CO1	Water	SE	3	2	2	-3.99031764357217	0.0647313754304191	ENSG00000104177	MYEF2
DP4;chr15:52638558:52638658:-@chr15:52635314:52635394:-@chr15:52632393:52632591:-;T13C1;HUVEC	DP4	chr15:52638558:52638658:-@chr15:52635314:52635394:-@chr15:52632393:52632591:-	chr15	-	52632393,52632393	52638658,52638658	T13C1	Caffeine	HUVEC	CO1	Water	SE	3	2	0	3.74232620943742	0.13431430812324	ENSG00000197535	MYO5A
DP4;chr16:30006424:30006538:-@chr16:30005227:30006164:-@chr16:30004961:30005129:-;T23C1;HUVEC	DP4	chr16:30006424:30006538:-@chr16:30005227:30006164:-@chr16:30004961:30005129:-	chr16	-	30004961,30004961	30006538,30006538	T23C1	Vitamin D	HUVEC	CO2	Ethanol	SE	3	2	2	-3.70147924889045	0.136454221577718	ENSG00000149929	HIRIP3
DP4;chr16:686094:686347:-@chr16:685612:685774:-@chr16:684719:684797:-;T19C1;HUVEC	DP4	chr16:686094:686347:-@chr16:685612:685774:-@chr16:684719:684797:-	chr16	-	684719,684719	686347,686347	T19C1	Selenium	HUVEC	CO1	Water	SE	3	2	0	3.6616795442312	0.148208279450682	ENSG00000130731	C16orf13
DP4;chr16:686094:686347:-@chr16:685612:685774:-@chr16:685281:685340:-;T19C1;HUVEC	DP4	chr16:686094:686347:-@chr16:685612:685774:-@chr16:685281:685340:-	chr16	-	685281,685281	686347,686347	T19C1	Selenium	HUVEC	CO1	Water	SE	2	1	0	3.74529645697238	0.13431430812324	ENSG00000130731	C16orf13
DP4;chr16:74700684:74700779:-@chr16:74698522:74698643:-@chr16:74694830:74695349:-;T13C1;HUVEC	DP4	chr16:74700684:74700779:-@chr16:74698522:74698643:-@chr16:74694830:74695349:-	chr16	-	74694830,74694830	74700779,74700779	T13C1	Caffeine	HUVEC	CO1	Water	SE	3	2	0	3.94186367170635	0.0651604758981066	ENSG00000168411	RFWD3
DP4;chr17:61851567:61851736:+@chr17:61852468:61852538:+@chr17:61864394:61864630:+;T13C1;HUVEC	DP4	chr17:61851567:61851736:+@chr17:61852468:61852538:+@chr17:61864394:61864630:+	chr17	+	61851567,61851567	61864630,61864630	T13C1	Caffeine	HUVEC	CO1	Water	SE	3	1	1	-3.77000683653839	0.124284240826405	ENSG00000198231	DDX42
DP4;chr17:80356072:80356195:-@chr17:80352207:80352419:-@chr17:80347086:80350410:-;T13C1;HUVEC	DP4	chr17:80356072:80356195:-@chr17:80352207:80352419:-@chr17:80347086:80350410:-	chr17	-	80347086,80347086	80356195,80356195	T13C1	Caffeine	HUVEC	CO1	Water	SE	3	2	0	4.00284711956482	0.0647313754304191	NA	NA
DP4;chr18:33718758:33718835:+@chr18:33719382:33719576:+@chr18:33721100:33721164:+;T23C1;HUVEC	DP4	chr18:33718758:33718835:+@chr18:33719382:33719576:+@chr18:33721100:33721164:+	chr18	+	33718758,33718758	33721164,33721164	T23C1	Vitamin D	HUVEC	CO2	Ethanol	SE	3	2	0	4.2186119579775	0.0584204349556539	ENSG00000134759	ELP2
DP4;chr18:47801347:47801415:-@chr18:47800556:47800720:-@chr18:47799934:47800233:-;T19C1;HUVEC	DP4	chr18:47801347:47801415:-@chr18:47800556:47800720:-@chr18:47799934:47800233:-	chr18	-	47799934,47799934	47801415,47801415	T19C1	Selenium	HUVEC	CO1	Water	SE	3	1	0	3.88031578649572	0.0651604758981066	ENSG00000141644	MBD1
DP4;chr1:85725041:85725355:-@chr1:85724618:85724744:-@chr1:85724207:85724405:-;T19C1;HUVEC	DP4	chr1:85725041:85725355:-@chr1:85724618:85724744:-@chr1:85724207:85724405:-	chr1	-	85724207,85724207	85725355,85725355	T19C1	Selenium	HUVEC	CO1	Water	SE	3	2	0	3.73935331730153	0.13431430812324	ENSG00000162642	C1orf52
DP4;chr19:53352340:53352466:-@chr19:53348432:53348549:-@chr19:53341785:53345404:-;T12C1;HUVEC	DP4	chr19:53352340:53352466:-@chr19:53348432:53348549:-@chr19:53341785:53345404:-	chr19	-	53341785,53341785	53352466,53352466	T12C1	Dexamethasone	HUVEC	CO2	Ethanol	SE	2	2	2	-4.11805862856484	0.060123829322859	ENSG00000198538,ENSG00000204604	NA
DP4;chr19:54963830:54963931:+@chr19:54964725:54964835:+@chr19:54965609:54965861:+;T23C1;HUVEC	DP4	chr19:54963830:54963931:+@chr19:54964725:54964835:+@chr19:54965609:54965861:+	chr19	+	54963830,54963830	54965861,54965861	T23C1	Vitamin D	HUVEC	CO2	Ethanol	SE	3	1	1	-3.66103802317909	0.148208279450682	ENSG00000167615	LENG8
DP4;chr2:130921947:130922018:-@chr2:130918759:130918845:-@chr2:130914824:130914969:-;T19C1;HUVEC	DP4	chr2:130921947:130922018:-@chr2:130918759:130918845:-@chr2:130914824:130914969:-	chr2	-	130914824,130914824	130922018,130922018	T19C1	Selenium	HUVEC	CO1	Water	SE	3	2	0	3.75049340367708	0.132211925167807	ENSG00000136699	SMPD4
DP4;chr2:208424950:208425096:+@chr2:208425843:208425884:+@chr2:208432187:208432287:+;T18C1;HUVEC	DP4	chr2:208424950:208425096:+@chr2:208425843:208425884:+@chr2:208432187:208432287:+	chr2	+	208424950,208424950	208432287,208432287	T18C1	Molybdenum	HUVEC	CO1	Water	SE	3	2	0	3.79016911490953	0.112320748666564	ENSG00000118260	CREB1
DP4;chr22:29726367:29726521:-@chr22:29725701:29725709:-@chr22:29723669:29724884:-;T12C1;HUVEC	DP4	chr22:29726367:29726521:-@chr22:29725701:29725709:-@chr22:29723669:29724884:-	chr22	-	29723669,29723669	29726521,29726521	T12C1	Dexamethasone	HUVEC	CO2	Ethanol	SE	3	2	2	-3.94032605807876	0.0651604758981066	ENSG00000100280	AP1B1
DP4;chr3:172468749:172468906:+@chr3:172469940:172470262:+@chr3:172472299:172472450:+;T23C1;HUVEC	DP4	chr3:172468749:172468906:+@chr3:172469940:172470262:+@chr3:172472299:172472450:+	chr3	+	172468749,172468749	172472450,172472450	T23C1	Vitamin D	HUVEC	CO2	Ethanol	SE	3	2	2	-4.33217625828887	0.0538134029282016	ENSG00000114346	ECT2
DP4;chr3:186502353:186502485:+@chr3:186502751:186502890:+@chr3:186503672:186503840:+;T19C1;HUVEC	DP4	chr3:186502353:186502485:+@chr3:186502751:186502890:+@chr3:186503672:186503840:+	chr3	+	186502353,186502353	186503840,186503840	T19C1	Selenium	HUVEC	CO1	Water	SE	3	3	3	-5.42472352387143	0.0306593794925667	ENSG00000156976	EIF4A2
DP4;chr3:48338217:48338319:-@chr3:48337609:48337648:-@chr3:48336565:48336725:-;T23C1;HUVEC	DP4	chr3:48338217:48338319:-@chr3:48337609:48337648:-@chr3:48336565:48336725:-	chr3	-	48336565,48336565	48338319,48338319	T23C1	Vitamin D	HUVEC	CO2	Ethanol	SE	3	2	0	3.77936867168085	0.120124454077434	ENSG00000172113	NME6
DP4;chr3:48338217:48338319:-@chr3:48337609:48337726:-@chr3:48336565:48336725:-;T23C1;HUVEC	DP4	chr3:48338217:48338319:-@chr3:48337609:48337726:-@chr3:48336565:48336725:-	chr3	-	48336565,48336565	48338319,48338319	T23C1	Vitamin D	HUVEC	CO2	Ethanol	SE	3	1	0	3.81606121774908	0.093731421277877	ENSG00000172113	NME6
DP4;chr3:52156395:52156493:-@chr3:52130585:52130728:-@chr3:52109249:52110001:-;T6C1;HUVEC	DP4	chr3:52156395:52156493:-@chr3:52130585:52130728:-@chr3:52109249:52110001:-	chr3	-	52109249,52109249	52156493,52156493	T6C1	Vitamin A	HUVEC	CO2	Ethanol	SE	2	2	0	3.78891342565083	0.112320748666564	NA	NA
DP4;chr3:52232099:52232271:+@chr3:52232688:52232864:+@chr3:52233237:52233456:+;T18C1;HUVEC	DP4	chr3:52232099:52232271:+@chr3:52232688:52232864:+@chr3:52233237:52233456:+	chr3	+	52232099,52232099	52233456,52233456	T18C1	Molybdenum	HUVEC	CO1	Water	SE	3	2	0	4.71060169507893	0.0324229721182453	NA	NA
DP4;chr4:119659416:119659534:-@chr4:119656882:119657724:-@chr4:119653888:119654067:-;T23C1;HUVEC	DP4	chr4:119659416:119659534:-@chr4:119656882:119657724:-@chr4:119653888:119654067:-	chr4	-	119653888,119653888	119659534,119659534	T23C1	Vitamin D	HUVEC	CO2	Ethanol	SE	3	2	0	3.94106368401935	0.0651604758981066	ENSG00000150961	SEC24D
DP4;chr4:83347190:83347282:-@chr4:83346716:83346820:-@chr4:83343717:83346036:-;T19C1;HUVEC	DP4	chr4:83347190:83347282:-@chr4:83346716:83346820:-@chr4:83343717:83346036:-	chr4	-	83343717,83343717	83347282,83347282	T19C1	Selenium	HUVEC	CO1	Water	SE	3	3	0	6.72422058754723	0.0306593794925667	ENSG00000152795	HNRNPDL
DP4;chr4:83765539:83765662:-@chr4:83763293:83763634:-@chr4:83750153:83750211:-;T23C1;HUVEC	DP4	chr4:83765539:83765662:-@chr4:83763293:83763634:-@chr4:83750153:83750211:-	chr4	-	83750153,83750153	83765662,83765662	T23C1	Vitamin D	HUVEC	CO2	Ethanol	SE	3	2	2	-3.66967846239194	0.141852954845221	ENSG00000138674	SEC31A
DP4;chr4:83765539:83765662:-@chr4:83763338:83763634:-@chr4:83750153:83750211:-;T23C1;HUVEC	DP4	chr4:83765539:83765662:-@chr4:83763338:83763634:-@chr4:83750153:83750211:-	chr4	-	83750153,83750153	83765662,83765662	T23C1	Vitamin D	HUVEC	CO2	Ethanol	SE	3	2	2	-4.21488791723167	0.0584204349556539	ENSG00000138674	SEC31A
DP4;chr5:145859591:145859657:+@chr5:145860713:145860763:+@chr5:145862155:145862290:+;T12C1;HUVEC	DP4	chr5:145859591:145859657:+@chr5:145860713:145860763:+@chr5:145862155:145862290:+	chr5	+	145859591,145859591	145862290,145862290	T12C1	Dexamethasone	HUVEC	CO2	Ethanol	SE	2	2	0	4.76415019389126	0.0324229721182453	ENSG00000113649	TCERG1
DP4;chr5:176959444:176959642:-@chr5:176958283:176958522:-@chr5:176951186:176952206:-;T13C1;HUVEC	DP4	chr5:176959444:176959642:-@chr5:176958283:176958522:-@chr5:176951186:176952206:-	chr5	-	176951186,176951186	176959642,176959642	T13C1	Caffeine	HUVEC	CO1	Water	SE	2	2	2	-4.0993254839675	0.060123829322859	ENSG00000146067	FAM193B
DP4;chr5:179047893:179048036:-@chr5:179046270:179046361:-@chr5:179045146:179045324:-;T19C1;HUVEC	DP4	chr5:179047893:179048036:-@chr5:179046270:179046361:-@chr5:179045146:179045324:-	chr5	-	179045146,179045146	179048036,179048036	T19C1	Selenium	HUVEC	CO1	Water	SE	3	1	1	-3.87140902452481	0.0705707065687651	ENSG00000169045	HNRNPH1
DP4;chr5:179047893:179048036:-@chr5:179046270:179046408:-@chr5:179045146:179045324:-;T19C1;HUVEC	DP4	chr5:179047893:179048036:-@chr5:179046270:179046408:-@chr5:179045146:179045324:-	chr5	-	179045146,179045146	179048036,179048036	T19C1	Selenium	HUVEC	CO1	Water	SE	3	2	2	-4.04532512653792	0.0647313754304191	ENSG00000169045	HNRNPH1
DP4;chr6:136590575:136590750:-@chr6:136590279:136590441:-@chr6:136589300:136589477:-;T19C1;HUVEC	DP4	chr6:136590575:136590750:-@chr6:136590279:136590441:-@chr6:136589300:136589477:-	chr6	-	136589300,136589300	136590750,136590750	T19C1	Selenium	HUVEC	CO1	Water	SE	3	2	0	4.22447698756726	0.0584204349556539	ENSG00000029363	BCLAF1
DP4;chr6:30524486:30525227:+@chr6:30525927:30525989:+@chr6:30529611:30529901:+;T23C1;HUVEC	DP4	chr6:30524486:30525227:+@chr6:30525927:30525989:+@chr6:30529611:30529901:+	chr6	+	30524486,30524486	30529901,30529901	T23C1	Vitamin D	HUVEC	CO2	Ethanol	SE	3	2	2	-3.7397021322679	0.13431430812324	NA	NA
DP4;chr6:36566626:36566760:+@chr6:36567598:36568053:+@chr6:36568929:36568967:+;T19C1;HUVEC	DP4	chr6:36566626:36566760:+@chr6:36567598:36568053:+@chr6:36568929:36568967:+	chr6	+	36566626,36566626	36568967,36568967	T19C1	Selenium	HUVEC	CO1	Water	SE	3	2	0	3.93772996931675	0.0651604758981066	ENSG00000112081	SRSF3
DP4;chr7:21956372:21956512:-@chr7:21951235:21951369:-@chr7:21947748:21948125:-;T23C1;HUVEC	DP4	chr7:21956372:21956512:-@chr7:21951235:21951369:-@chr7:21947748:21948125:-	chr7	-	21947748,21947748	21956512,21956512	T23C1	Vitamin D	HUVEC	CO2	Ethanol	SE	3	2	2	-3.91679717260752	0.0651604758981066	ENSG00000164649	CDCA7L
DP4;chr7:21956372:21956512:-@chr7:21951235:21951369:-@chr7:21947748:21948125:-;T6C1;HUVEC	DP4	chr7:21956372:21956512:-@chr7:21951235:21951369:-@chr7:21947748:21948125:-	chr7	-	21947748,21947748	21956512,21956512	T6C1	Vitamin A	HUVEC	CO2	Ethanol	SE	3	2	2	-4.88176938768261	0.0324229721182453	ENSG00000164649	CDCA7L
DP4;chr7:21956372:21956512:-@chr7:21951235:21951372:-@chr7:21947748:21948125:-;T12C1;HUVEC	DP4	chr7:21956372:21956512:-@chr7:21951235:21951372:-@chr7:21947748:21948125:-	chr7	-	21947748,21947748	21956512,21956512	T12C1	Dexamethasone	HUVEC	CO2	Ethanol	SE	3	2	2	-3.78964243099033	0.112320748666564	ENSG00000164649	CDCA7L
DP4;chr7:21956372:21956512:-@chr7:21951235:21951372:-@chr7:21947748:21948125:-;T6C1;HUVEC	DP4	chr7:21956372:21956512:-@chr7:21951235:21951372:-@chr7:21947748:21948125:-	chr7	-	21947748,21947748	21956512,21956512	T6C1	Vitamin A	HUVEC	CO2	Ethanol	SE	3	2	2	-4.85298382332481	0.0324229721182453	ENSG00000164649	CDCA7L
DP4;chr7:23571408:23571656:-@chr7:23561740:23562051:-@chr7:23561326:23561459:-;T19C1;HUVEC	DP4	chr7:23571408:23571656:-@chr7:23561740:23562051:-@chr7:23561326:23561459:-	chr7	-	23561326,23561326	23571656,23571656	T19C1	Selenium	HUVEC	CO1	Water	SE	3	3	0	5.74640917171917	0.0306593794925667	ENSG00000164548	TRA2A
DP4;chr7:23571408:23571656:-@chr7:23561751:23562051:-@chr7:23561326:23561459:-;T19C1;HUVEC	DP4	chr7:23571408:23571656:-@chr7:23561751:23562051:-@chr7:23561326:23561459:-	chr7	-	23561326,23561326	23571656,23571656	T19C1	Selenium	HUVEC	CO1	Water	SE	3	3	0	4.9132985928661	0.0306593794925667	ENSG00000164548	TRA2A
DP4;chr7:30544185:30544457:-@chr7:30540152:30540297:-@chr7:30538419:30538554:-;T13C1;HUVEC	DP4	chr7:30544185:30544457:-@chr7:30540152:30540297:-@chr7:30538419:30538554:-	chr7	-	30538419,30538419	30544457,30544457	T13C1	Caffeine	HUVEC	CO1	Water	SE	3	2	2	-3.92235091736576	0.0651604758981066	ENSG00000006625	GGCT
DP4;chr7:75508317:75508578:+@chr7:75510683:75510804:+@chr7:75511147:75511554:+;T13C1;HUVEC	DP4	chr7:75508317:75508578:+@chr7:75510683:75510804:+@chr7:75511147:75511554:+	chr7	+	75508317,75508317	75511554,75511554	T13C1	Caffeine	HUVEC	CO1	Water	SE	3	1	0	3.87436722245743	0.0651604758981066	ENSG00000005486	RHBDD2
DP4;chr7:97501663:97501854:-@chr7:97501031:97501308:-@chr7:97499090:97499125:-;T19C1;HUVEC	DP4	chr7:97501663:97501854:-@chr7:97501031:97501308:-@chr7:97499090:97499125:-	chr7	-	97499090,97499090	97501854,97501854	T19C1	Selenium	HUVEC	CO1	Water	SE	2	2	0	4.28177648587396	0.0538134029282016	ENSG00000070669	ASNS
DP4;chr7:99679258:99679371:-@chr7:99677159:99677279:-@chr7:99673165:99673253:-;T19C1;HUVEC	DP4	chr7:99679258:99679371:-@chr7:99677159:99677279:-@chr7:99673165:99673253:-	chr7	-	99673165,99673165	99679371,99679371	T19C1	Selenium	HUVEC	CO1	Water	SE	3	2	2	-3.98144444092406	0.0647313754304191	ENSG00000166526	ZNF3
DP4;chr8:182129:182318:-@chr8:180804:180907:-@chr8:169290:169417:-;T13C1;HUVEC	DP4	chr8:182129:182318:-@chr8:180804:180907:-@chr8:169290:169417:-	chr8	-	169290,169290	182318,182318	T13C1	Caffeine	HUVEC	CO1	Water	SE	3	3	0	4.4823300738473	0.0324229721182453	NA	NA
DP4;chr8:82630417:82630459:-@chr8:82629484:82629523:-@chr8:82627222:82627349:-;T13C1;HUVEC	DP4	chr8:82630417:82630459:-@chr8:82629484:82629523:-@chr8:82627222:82627349:-	chr8	-	82627222,82627222	82630459,82630459	T13C1	Caffeine	HUVEC	CO1	Water	SE	3	2	2	-4.22162155339193	0.0584204349556539	ENSG00000104231	ZFAND1
DP4;chr9:112898407:112900819:+@chr9:112918599:112918777:+@chr9:112930679:112934791:+;T18C1;HUVEC	DP4	chr9:112898407:112900819:+@chr9:112918599:112918777:+@chr9:112930679:112934791:+	chr9	+	112898407,112898407	112934791,112934791	T18C1	Molybdenum	HUVEC	CO1	Water	SE	3	2	0	4.42053095826503	0.0511703330916442	ENSG00000157654,ENSG00000241978	NA
DP4;chr9:130497399:130497628:-@chr9:130496578:130496843:-@chr9:130495664:130495839:-;T12C1;HUVEC	DP4	chr9:130497399:130497628:-@chr9:130496578:130496843:-@chr9:130495664:130495839:-	chr9	-	130495664,130495664	130497628,130497628	T12C1	Dexamethasone	HUVEC	CO2	Ethanol	SE	3	2	2	-3.75045958879874	0.132211925167807	NA	NA
DP5;chr10:105158173:105158285:+@chr10:105159404:105159587:+@chr10:105160154:105160285:+;T40C1;PBMC	DP5	chr10:105158173:105158285:+@chr10:105159404:105159587:+@chr10:105160154:105160285:+	chr10	+	105158173,105158173	105160285,105160285	T40C1	BHA	PBMC	CO2	Ethanol	SE	3	2	0	3.76781803735815	0.124284240826405	ENSG00000148843	PDCD11
DP5;chr11:104915119:104915385:-@chr11:104914210:104914272:-@chr11:104912053:104912446:-;T43C1;PBMC	DP5	chr11:104915119:104915385:-@chr11:104914210:104914272:-@chr11:104912053:104912446:-	chr11	-	104912053,104912053	104915385,104915385	T43C1	Aspirin	PBMC	CO2	Ethanol	SE	3	2	0	4.2024683267854	0.0584204349556539	ENSG00000204397,ENSG00000137752	NA
DP5;chr1:11805860:11805894:+@chr1:11806045:11806280:+@chr1:11807497:11807602:+;T47C1;PBMC	DP5	chr1:11805860:11805894:+@chr1:11806045:11806280:+@chr1:11807497:11807602:+	chr1	+	11805860,11805860	11807602,11807602	T47C1	Phthalate	PBMC	CO2	Ethanol	SE	3	2	2	-3.7108595612263	0.136454221577718	ENSG00000177674	AGTRAP
DP5;chr11:61125205:61125300:-@chr11:61124675:61124843:-@chr11:61124002:61124200:-;T42C1;PBMC	DP5	chr11:61125205:61125300:-@chr11:61124675:61124843:-@chr11:61124002:61124200:-	chr11	-	61124002,61124002	61125300,61125300	T42C1	Acetaminophen	PBMC	CO1	Water	SE	3	2	2	-4.30823409895002	0.0538134029282016	ENSG00000162144	CYB561A3
DP5;chr11:63993522:63993726:-@chr11:63993258:63993341:-@chr11:63992971:63993052:-;T47C1;PBMC	DP5	chr11:63993522:63993726:-@chr11:63993258:63993341:-@chr11:63992971:63993052:-	chr11	-	63992971,63992971	63993726,63993726	T47C1	Phthalate	PBMC	CO2	Ethanol	SE	3	2	0	3.9435320448426	0.0651604758981066	ENSG00000149743	TRPT1
DP5;chr11:64864470:64864599:+@chr11:64874659:64874844:+@chr11:64875053:64875199:+;T27C1;PBMC	DP5	chr11:64864470:64864599:+@chr11:64874659:64874844:+@chr11:64875053:64875199:+	chr11	+	64864470,64864470	64875199,64875199	T27C1	Cadmium	PBMC	CO1	Water	SE	3	2	0	3.71443181858935	0.136454221577718	ENSG00000149823	VPS51
DP5;chr1:185276146:185276271:-@chr1:185275617:185275757:-@chr1:185274668:185274775:-;T37C1;PBMC	DP5	chr1:185276146:185276271:-@chr1:185275617:185275757:-@chr1:185274668:185274775:-	chr1	-	185274668,185274668	185276271,185276271	T37C1	Acetylcholine	PBMC	CO1	Water	SE	3	2	2	-3.96329491572671	0.0647313754304191	ENSG00000116679	IVNS1ABP
DP5;chr1:19923471:19923603:+@chr1:19943752:19943830:+@chr1:19948594:19948641:+;T37C1;PBMC	DP5	chr1:19923471:19923603:+@chr1:19943752:19943830:+@chr1:19948594:19948641:+	chr1	+	19923471,19923471	19948641,19948641	T37C1	Acetylcholine	PBMC	CO1	Water	SE	3	2	0	3.91719154380039	0.0651604758981066	NA	NA
DP5;chr12:120659426:120659561:-@chr12:120653363:120653464:-@chr12:120652906:120653076:-;T37C1;PBMC	DP5	chr12:120659426:120659561:-@chr12:120653363:120653464:-@chr12:120652906:120653076:-	chr12	-	120652906,120652906	120659561,120659561	T37C1	Acetylcholine	PBMC	CO1	Water	SE	3	2	2	-3.8950684455234	0.0651604758981066	ENSG00000089159	PXN
DP5;chr12:133310971:133311161:-@chr12:133310582:133310657:-@chr12:133306265:133306856:-;T43C1;PBMC	DP5	chr12:133310971:133311161:-@chr12:133310582:133310657:-@chr12:133306265:133306856:-	chr12	-	133306265,133306265	133311161,133311161	T43C1	Aspirin	PBMC	CO2	Ethanol	SE	3	2	2	-3.77986809322601	0.120124454077434	ENSG00000176915,ENSG00000177084	NA
DP5;chr12:50135740:50135898:+@chr12:50138196:50138325:+@chr12:50146247:50146332:+;T37C1;PBMC	DP5	chr12:50135740:50135898:+@chr12:50138196:50138325:+@chr12:50146247:50146332:+	chr12	+	50135740,50135740	50146332,50146332	T37C1	Acetylcholine	PBMC	CO1	Water	SE	3	2	2	-4.05694173516913	0.0647313754304191	ENSG00000139644	TMBIM6
DP5;chr12:50135740:50135898:+@chr12:50143401:50143639:+@chr12:50146247:50146332:+;T37C1;PBMC	DP5	chr12:50135740:50135898:+@chr12:50143401:50143639:+@chr12:50146247:50146332:+	chr12	+	50135740,50135740	50146332,50146332	T37C1	Acetylcholine	PBMC	CO1	Water	SE	3	2	2	-4.2294771421204	0.0584204349556539	ENSG00000139644	TMBIM6
DP5;chr13:45915177:45915297:-@chr13:45914847:45914955:-@chr13:45914129:45914319:-;T37C1;PBMC	DP5	chr13:45915177:45915297:-@chr13:45914847:45914955:-@chr13:45914129:45914319:-	chr13	-	45914129,45914129	45915297,45915297	T37C1	Acetylcholine	PBMC	CO1	Water	SE	3	2	2	-4.89604644825509	0.0306593794925667	ENSG00000133112	TPT1
DP5;chr14:100842597:100842680:-@chr14:100835424:100835595:-@chr14:100828045:100828258:-;T43C1;PBMC	DP5	chr14:100842597:100842680:-@chr14:100835424:100835595:-@chr14:100828045:100828258:-	chr14	-	100828045,100828045	100842680,100842680	T43C1	Aspirin	PBMC	CO2	Ethanol	SE	3	1	0	3.8844318647848	0.0651604758981066	ENSG00000140105	WARS
DP5;chr14:100842597:100842680:-@chr14:100835424:100835595:-@chr14:100828045:100828258:-;T47C1;PBMC	DP5	chr14:100842597:100842680:-@chr14:100835424:100835595:-@chr14:100828045:100828258:-	chr14	-	100828045,100828045	100842680,100842680	T47C1	Phthalate	PBMC	CO2	Ethanol	SE	3	2	2	-4.35789594276504	0.0538134029282016	ENSG00000140105	WARS
DP5;chr14:31404369:31404510:-@chr14:31388172:31388312:-@chr14:31382730:31382863:-;T42C1;PBMC	DP5	chr14:31404369:31404510:-@chr14:31388172:31388312:-@chr14:31382730:31382863:-	chr14	-	31382730,31382730	31404510,31404510	T42C1	Acetaminophen	PBMC	CO1	Water	SE	3	2	0	4.01718031072166	0.0647313754304191	ENSG00000196792	STRN3
DP5;chr14:45722238:45722605:-@chr14:45719234:45719341:-@chr14:45715946:45716580:-;T37C1;PBMC	DP5	chr14:45722238:45722605:-@chr14:45719234:45719341:-@chr14:45715946:45716580:-	chr14	-	45715946,45715946	45722605,45722605	T37C1	Acetylcholine	PBMC	CO1	Water	SE	2	1	0	3.90172371367877	0.0651604758981066	ENSG00000129534	MIS18BP1
DP5;chr14:69890811:69890919:+@chr14:69908549:69908689:+@chr14:69908786:69908983:+;T43C1;PBMC	DP5	chr14:69890811:69890919:+@chr14:69908549:69908689:+@chr14:69908786:69908983:+	chr14	+	69890811,69890811	69908983,69908983	T43C1	Aspirin	PBMC	CO2	Ethanol	SE	3	3	3	-3.84609953642517	0.0799581323321343	ENSG00000029364	SLC39A9
DP5;chr14:94856794:94857029:-@chr14:94855138:94855347:-@chr14:94854897:94854997:-;T40C1;PBMC	DP5	chr14:94856794:94857029:-@chr14:94855138:94855347:-@chr14:94854897:94854997:-	chr14	-	94854897,94854897	94857029,94857029	T40C1	BHA	PBMC	CO2	Ethanol	SE	3	1	0	3.97595099825735	0.0647313754304191	ENSG00000197249	SERPINA1
DP5;chr14:94856794:94857029:-@chr14:94855138:94855347:-@chr14:94854897:94855000:-;T40C1;PBMC	DP5	chr14:94856794:94857029:-@chr14:94855138:94855347:-@chr14:94854897:94855000:-	chr14	-	94854897,94854897	94857029,94857029	T40C1	BHA	PBMC	CO2	Ethanol	SE	3	2	0	4.17663541594973	0.060123829322859	ENSG00000197249	SERPINA1
DP5;chr14:94856794:94857029:-@chr14:94855156:94855347:-@chr14:94854897:94855000:-;T40C1;PBMC	DP5	chr14:94856794:94857029:-@chr14:94855156:94855347:-@chr14:94854897:94855000:-	chr14	-	94854897,94854897	94857029,94857029	T40C1	BHA	PBMC	CO2	Ethanol	SE	3	1	0	3.85467562443712	0.0799581323321343	ENSG00000197249	SERPINA1
DP5;chr15:23034147:23034427:-@chr15:23033278:23033413:-@chr15:23027801:23027922:-;T27C1;PBMC	DP5	chr15:23034147:23034427:-@chr15:23033278:23033413:-@chr15:23027801:23027922:-	chr15	-	23027801,23027801	23034427,23034427	T27C1	Cadmium	PBMC	CO1	Water	SE	3	2	0	3.88082384578995	0.0651604758981066	ENSG00000140157	NIPA2
DP5;chr1:53746259:53746387:-@chr1:53742364:53742750:-@chr1:53741303:53741425:-;T43C1;PBMC	DP5	chr1:53746259:53746387:-@chr1:53742364:53742750:-@chr1:53741303:53741425:-	chr1	-	53741303,53741303	53746387,53746387	T43C1	Aspirin	PBMC	CO2	Ethanol	SE	3	3	0	3.79660659153792	0.108156335036508	ENSG00000157193	LRP8
DP5;chr15:69745159:69745359:+@chr15:69745986:69746060:+@chr15:69747509:69747626:+;T27C1;PBMC	DP5	chr15:69745159:69745359:+@chr15:69745986:69746060:+@chr15:69747509:69747626:+	chr15	+	69745159,69745159	69747626,69747626	T27C1	Cadmium	PBMC	CO1	Water	SE	3	2	0	4.79410441714958	0.0324229721182453	ENSG00000137818	RPLP1
DP5;chr15:69745159:69745359:+@chr15:69745986:69746060:+@chr15:69747509:69747626:+;T40C1;PBMC	DP5	chr15:69745159:69745359:+@chr15:69745986:69746060:+@chr15:69747509:69747626:+	chr15	+	69745159,69745159	69747626,69747626	T40C1	BHA	PBMC	CO2	Ethanol	SE	3	3	0	6.07928344007977	0.0306593794925667	ENSG00000137818	RPLP1
DP5;chr15:69745159:69745359:+@chr15:69745986:69746060:+@chr15:69747509:69747626:+;T47C1;PBMC	DP5	chr15:69745159:69745359:+@chr15:69745986:69746060:+@chr15:69747509:69747626:+	chr15	+	69745159,69745159	69747626,69747626	T47C1	Phthalate	PBMC	CO2	Ethanol	SE	3	3	0	5.95238426022068	0.0306593794925667	ENSG00000137818	RPLP1
DP5;chr15:72186020:72186119:-@chr15:72185306:72185518:-@chr15:72180345:72180457:-;T47C1;PBMC	DP5	chr15:72186020:72186119:-@chr15:72185306:72185518:-@chr15:72180345:72180457:-	chr15	-	72180345,72180345	72186119,72186119	T47C1	Phthalate	PBMC	CO2	Ethanol	SE	3	2	2	-3.89359134985812	0.0651604758981066	ENSG00000066933	MYO9A
DP5;chr15:89424588:89424956:-@chr15:89422649:89423841:-@chr15:89422198:89422500:-;T47C1;PBMC	DP5	chr15:89424588:89424956:-@chr15:89422649:89423841:-@chr15:89422198:89422500:-	chr15	-	89422198,89422198	89424956,89424956	T47C1	Phthalate	PBMC	CO2	Ethanol	SE	3	2	2	-3.87109872800845	0.0705707065687651	ENSG00000140511	HAPLN3
DP5;chr16:18800303:18800440:-@chr16:18799385:18799427:-@chr16:18796060:18796145:-;T37C1;PBMC	DP5	chr16:18800303:18800440:-@chr16:18799385:18799427:-@chr16:18796060:18796145:-	chr16	-	18796060,18796060	18800440,18800440	T37C1	Acetylcholine	PBMC	CO1	Water	SE	3	2	0	4.3426911734029	0.0538134029282016	ENSG00000134419	RPS15A
DP5;chr16:18800303:18800440:-@chr16:18799385:18799427:-@chr16:18796060:18796145:-;T43C1;PBMC	DP5	chr16:18800303:18800440:-@chr16:18799385:18799427:-@chr16:18796060:18796145:-	chr16	-	18796060,18796060	18800440,18800440	T43C1	Aspirin	PBMC	CO2	Ethanol	SE	2	2	0	4.293564333845	0.0538134029282016	ENSG00000134419	RPS15A
DP5;chr16:18800303:18800440:-@chr16:18799385:18799481:-@chr16:18796060:18796145:-;T27C1;PBMC	DP5	chr16:18800303:18800440:-@chr16:18799385:18799481:-@chr16:18796060:18796145:-	chr16	-	18796060,18796060	18800440,18800440	T27C1	Cadmium	PBMC	CO1	Water	SE	2	2	0	4.03895895410598	0.0647313754304191	ENSG00000134419	RPS15A
DP5;chr16:18800303:18800440:-@chr16:18799385:18799481:-@chr16:18796060:18796145:-;T40C1;PBMC	DP5	chr16:18800303:18800440:-@chr16:18799385:18799481:-@chr16:18796060:18796145:-	chr16	-	18796060,18796060	18800440,18800440	T40C1	BHA	PBMC	CO2	Ethanol	SE	2	2	0	3.78225428349715	0.120124454077434	ENSG00000134419	RPS15A
DP5;chr16:18800303:18800440:-@chr16:18799385:18799481:-@chr16:18796060:18796145:-;T43C1;PBMC	DP5	chr16:18800303:18800440:-@chr16:18799385:18799481:-@chr16:18796060:18796145:-	chr16	-	18796060,18796060	18800440,18800440	T43C1	Aspirin	PBMC	CO2	Ethanol	SE	2	1	0	4.03430038937266	0.0647313754304191	ENSG00000134419	RPS15A
DP5;chr16:2014450:2014629:-@chr16:2013654:2014366:-@chr16:2013150:2013257:-;T37C1;PBMC	DP5	chr16:2014450:2014629:-@chr16:2013654:2014366:-@chr16:2013150:2013257:-	chr16	-	2013150,2013150	2014629,2014629	T37C1	Acetylcholine	PBMC	CO1	Water	SE	3	2	2	-4.30142549897333	0.0538134029282016	ENSG00000140988	RPS2
DP5;chr16:2014450:2014629:-@chr16:2014277:2014366:-@chr16:2013150:2013257:-;T37C1;PBMC	DP5	chr16:2014450:2014629:-@chr16:2014277:2014366:-@chr16:2013150:2013257:-	chr16	-	2013150,2013150	2014629,2014629	T37C1	Acetylcholine	PBMC	CO1	Water	SE	3	2	2	-3.65831323442463	0.148208279450682	ENSG00000140988	RPS2
DP5;chr16:2014450:2014629:-@chr16:2014277:2014366:-@chr16:2013150:2013257:-;T42C1;PBMC	DP5	chr16:2014450:2014629:-@chr16:2014277:2014366:-@chr16:2013150:2013257:-	chr16	-	2013150,2013150	2014629,2014629	T42C1	Acetaminophen	PBMC	CO1	Water	SE	3	3	3	-4.52870942834216	0.0324229721182453	ENSG00000140988	RPS2
DP5;chr16:24800553:24803138:+@chr16:24804794:24804970:+@chr16:24805865:24806040:+;T43C1;PBMC	DP5	chr16:24800553:24803138:+@chr16:24804794:24804970:+@chr16:24805865:24806040:+	chr16	+	24800553,24800553	24806040,24806040	T43C1	Aspirin	PBMC	CO2	Ethanol	SE	3	2	0	3.68443165295456	0.136454221577718	ENSG00000090905	TNRC6A
DP5;chr16:2826994:2827128:-@chr16:2825452:2825626:-@chr16:2821415:2822103:-;T47C1;PBMC	DP5	chr16:2826994:2827128:-@chr16:2825452:2825626:-@chr16:2821415:2822103:-	chr16	-	2821415,2821415	2827128,2827128	T47C1	Phthalate	PBMC	CO2	Ethanol	SE	3	3	3	-4.51919641092139	0.0324229721182453	ENSG00000103363	TCEB2
DP5;chr16:66586466:66586696:+@chr16:66592093:66592251:+@chr16:66597025:66597120:+;T42C1;PBMC	DP5	chr16:66586466:66586696:+@chr16:66592093:66592251:+@chr16:66597025:66597120:+	chr16	+	66586466,66586466	66597120,66597120	T42C1	Acetaminophen	PBMC	CO1	Water	SE	3	2	2	-3.98858702309901	0.0647313754304191	ENSG00000217555	CKLF
DP5;chr16:68344877:68345002:+@chr16:68345945:68346079:+@chr16:68349800:68349977:+;T47C1;PBMC	DP5	chr16:68344877:68345002:+@chr16:68345945:68346079:+@chr16:68349800:68349977:+	chr16	+	68344877,68344877	68349977,68349977	T47C1	Phthalate	PBMC	CO2	Ethanol	SE	3	1	1	-3.96689016056704	0.0647313754304191	ENSG00000132600	PRMT7
DP5;chr16:81040339:81040502:-@chr16:81030919:81031034:-@chr16:81015411:81015482:-;T27C1;PBMC	DP5	chr16:81040339:81040502:-@chr16:81030919:81031034:-@chr16:81015411:81015482:-	chr16	-	81015411,81015411	81040502,81040502	T27C1	Cadmium	PBMC	CO1	Water	SE	3	2	2	-3.77213329601851	0.120124454077434	ENSG00000103121	CMC2
DP5;chr16:88653008:88653092:+@chr16:88653950:88654021:+@chr16:88664586:88664734:+;T37C1;PBMC	DP5	chr16:88653008:88653092:+@chr16:88653950:88654021:+@chr16:88664586:88664734:+	chr16	+	88653008,88653008	88664734,88664734	T37C1	Acetylcholine	PBMC	CO1	Water	SE	2	2	2	-3.84042630863211	0.0839037217411082	ENSG00000158545	ZC3H18
DP5;chr17:25621106:25621461:+@chr17:25628793:25628982:+@chr17:25630393:25630661:+;T42C1;PBMC	DP5	chr17:25621106:25621461:+@chr17:25628793:25628982:+@chr17:25630393:25630661:+	chr17	+	25621106,25621106	25630661,25630661	T42C1	Acetaminophen	PBMC	CO1	Water	SE	2	2	2	-3.8869489965808	0.0651604758981066	ENSG00000109046	WSB1
DP5;chr17:34640034:34640185:+@chr17:34640744:34640858:+@chr17:34641450:34641840:+;T42C1;PBMC	DP5	chr17:34640034:34640185:+@chr17:34640744:34640858:+@chr17:34641450:34641840:+	chr17	+	34640034,34640034	34641840,34641840	T42C1	Acetaminophen	PBMC	CO1	Water	SE	3	3	0	4.95127483933296	0.0306593794925667	ENSG00000197262	CCL4L2
DP5;chr17:41363894:41363941:+@chr17:41364224:41364413:+@chr17:41365040:41365271:+;T40C1;PBMC	DP5	chr17:41363894:41363941:+@chr17:41364224:41364413:+@chr17:41365040:41365271:+	chr17	+	41363894,41363894	41365271,41365271	T40C1	BHA	PBMC	CO2	Ethanol	SE	3	2	2	-3.71445110534701	0.136454221577718	ENSG00000184988	TMEM106A
DP5;chr17:41363894:41363941:+@chr17:41364224:41364413:+@chr17:41365040:41365271:+;T47C1;PBMC	DP5	chr17:41363894:41363941:+@chr17:41364224:41364413:+@chr17:41365040:41365271:+	chr17	+	41363894,41363894	41365271,41365271	T47C1	Phthalate	PBMC	CO2	Ethanol	SE	3	2	2	-3.84534819760335	0.0799581323321343	ENSG00000184988	TMEM106A
DP5;chr17:46184920:46185200:+@chr17:46188070:46188129:+@chr17:46189393:46189447:+;T47C1;PBMC	DP5	chr17:46184920:46185200:+@chr17:46188070:46188129:+@chr17:46189393:46189447:+	chr17	+	46184920,46184920	46189447,46189447	T47C1	Phthalate	PBMC	CO2	Ethanol	SE	3	2	2	-3.73025855811326	0.135070814723013	ENSG00000002919	SNX11
DP5;chr17:6661408:6661543:+@chr17:6662575:6662838:+@chr17:6662981:6663037:+;T47C1;PBMC	DP5	chr17:6661408:6661543:+@chr17:6662575:6662838:+@chr17:6662981:6663037:+	chr17	+	6661408,6661408	6663037,6663037	T47C1	Phthalate	PBMC	CO2	Ethanol	SE	3	2	2	-4.72760987863696	0.0324229721182453	ENSG00000132530	XAF1
DP5;chr17:74090495:74090662:-@chr17:74086410:74086478:-@chr17:74085256:74085401:-;T37C1;PBMC	DP5	chr17:74090495:74090662:-@chr17:74086410:74086478:-@chr17:74085256:74085401:-	chr17	-	74085256,74085256	74090662,74090662	T37C1	Acetylcholine	PBMC	CO1	Water	SE	2	2	2	-3.82190864680672	0.0889540722151556	ENSG00000182473	EXOC7
DP5;chr18:47799934:47800233:-@chr18:47799704:47799841:-@chr18:47799194:47799325:-;T43C1;PBMC	DP5	chr18:47799934:47800233:-@chr18:47799704:47799841:-@chr18:47799194:47799325:-	chr18	-	47799194,47799194	47800233,47800233	T43C1	Aspirin	PBMC	CO2	Ethanol	SE	2	1	1	-3.67091002342636	0.141852954845221	ENSG00000141644	MBD1
DP5;chr19:12405507:12405714:-@chr19:12404047:12404190:-@chr19:12386771:12386897:-;T47C1;PBMC	DP5	chr19:12405507:12405714:-@chr19:12404047:12404190:-@chr19:12386771:12386897:-	chr19	-	12386771,12386771	12405714,12405714	T47C1	Phthalate	PBMC	CO2	Ethanol	SE	3	2	2	-3.7886549432235	0.112320748666564	NA	NA
DP5;chr19:35749848:35749967:+@chr19:35753449:35753595:+@chr19:35757262:35757435:+;T47C1;PBMC	DP5	chr19:35749848:35749967:+@chr19:35753449:35753595:+@chr19:35757262:35757435:+	chr19	+	35749848,35749848	35757435,35757435	T47C1	Phthalate	PBMC	CO2	Ethanol	SE	2	1	1	-3.72204778078336	0.135070814723013	ENSG00000105699	LSR
DP5;chr19:49604647:49604728:+@chr19:49605371:49606844:+@chr19:49607891:49607992:+;T43C1;PBMC	DP5	chr19:49604647:49604728:+@chr19:49605371:49606844:+@chr19:49607891:49607992:+	chr19	+	49604647,49604647	49607992,49607992	T43C1	Aspirin	PBMC	CO2	Ethanol	SE	3	2	2	-3.68869451812848	0.136454221577718	ENSG00000104852	SNRNP70
DP5;chr1:95007093:95007413:-@chr1:95006128:95006622:-@chr1:95005813:95005924:-;T27C1;PBMC	DP5	chr1:95007093:95007413:-@chr1:95006128:95006622:-@chr1:95005813:95005924:-	chr1	-	95005813,95005813	95007413,95007413	T27C1	Cadmium	PBMC	CO1	Water	SE	3	2	0	4.13443852018361	0.060123829322859	NA	NA
DP5;chr2:102486757:102486877:+@chr2:102487956:102488147:+@chr2:102490109:102490226:+;T27C1;PBMC	DP5	chr2:102486757:102486877:+@chr2:102487956:102488147:+@chr2:102490109:102490226:+	chr2	+	102486757,102486757	102490226,102490226	T27C1	Cadmium	PBMC	CO1	Water	SE	3	2	0	3.73276102285233	0.135070814723013	ENSG00000071054	MAP4K4
DP5;chr2:102770401:102770477:+@chr2:102772606:102772706:+@chr2:102774179:102774245:+;T43C1;PBMC	DP5	chr2:102770401:102770477:+@chr2:102772606:102772706:+@chr2:102774179:102774245:+	chr2	+	102770401,102770401	102774245,102774245	T43C1	Aspirin	PBMC	CO2	Ethanol	SE	3	1	1	-3.68031506599667	0.140392671607186	ENSG00000115594	IL1R1
DP5;chr2:202137361:202137499:+@chr2:202137621:202137665:+@chr2:202141550:202141691:+;T47C1;PBMC	DP5	chr2:202137361:202137499:+@chr2:202137621:202137665:+@chr2:202141550:202141691:+	chr2	+	202137361,202137361	202141691,202141691	T47C1	Phthalate	PBMC	CO2	Ethanol	SE	3	1	1	-4.06678752780625	0.0647313754304191	ENSG00000064012	CASP8
DP5;chr22:36552892:36553054:-@chr22:36545307:36545419:-@chr22:36545094:36545190:-;T42C1;PBMC	DP5	chr22:36552892:36553054:-@chr22:36545307:36545419:-@chr22:36545094:36545190:-	chr22	-	36545094,36545094	36553054,36553054	T42C1	Acetaminophen	PBMC	CO1	Water	SE	2	2	2	-4.27423512149755	0.0538134029282016	ENSG00000128284	APOL3
DP5;chr2:74685527:74685798:+@chr2:74685959:74686244:+@chr2:74686770:74686872:+;T43C1;PBMC	DP5	chr2:74685527:74685798:+@chr2:74685959:74686244:+@chr2:74686770:74686872:+	chr2	+	74685527,74685527	74686872,74686872	T43C1	Aspirin	PBMC	CO2	Ethanol	SE	3	2	0	3.76515511241958	0.124284240826405	ENSG00000115274,ENSG00000239779	NA
DP5;chr3:119298523:119298698:+@chr3:119299398:119299483:+@chr3:119300981:119301314:+;T27C1;PBMC	DP5	chr3:119298523:119298698:+@chr3:119299398:119299483:+@chr3:119300981:119301314:+	chr3	+	119298523,119298523	119301314,119301314	T27C1	Cadmium	PBMC	CO1	Water	SE	3	2	2	-3.67265832689459	0.141852954845221	ENSG00000144843	ADPRH
DP5;chr3:121388059:121388202:-@chr3:121387161:121387355:-@chr3:121386908:121387005:-;T27C1;PBMC	DP5	chr3:121388059:121388202:-@chr3:121387161:121387355:-@chr3:121386908:121387005:-	chr3	-	121386908,121386908	121388202,121388202	T27C1	Cadmium	PBMC	CO1	Water	SE	3	1	1	-3.72046733489602	0.136454221577718	ENSG00000173230	GOLGB1
DP5;chr3:142171970:142172075:-@chr3:142169308:142169444:-@chr3:142168077:142168444:-;T43C1;PBMC	DP5	chr3:142171970:142172075:-@chr3:142169308:142169444:-@chr3:142168077:142168444:-	chr3	-	142168077,142168077	142172075,142172075	T43C1	Aspirin	PBMC	CO2	Ethanol	SE	2	2	0	4.00545803856746	0.0647313754304191	ENSG00000175054	ATR
DP5;chr3:52595783:52595984:-@chr3:52592265:52592429:-@chr3:52588740:52588895:-;T43C1;PBMC	DP5	chr3:52595783:52595984:-@chr3:52592265:52592429:-@chr3:52588740:52588895:-	chr3	-	52588740,52588740	52595984,52595984	T43C1	Aspirin	PBMC	CO2	Ethanol	SE	3	1	1	-3.82110614942972	0.0889540722151556	ENSG00000163939	PBRM1
DP5;chr3:9470507:9470693:+@chr3:9471511:9471735:+@chr3:9475529:9475634:+;T27C1;PBMC	DP5	chr3:9470507:9470693:+@chr3:9471511:9471735:+@chr3:9475529:9475634:+	chr3	+	9470507,9470507	9475634,9475634	T27C1	Cadmium	PBMC	CO1	Water	SE	3	2	0	3.66631294703387	0.141852954845221	ENSG00000168137	SETD5
DP5;chr5:137295305:137295452:-@chr5:137292166:137292231:-@chr5:137289855:137290065:-;T47C1;PBMC	DP5	chr5:137295305:137295452:-@chr5:137292166:137292231:-@chr5:137289855:137290065:-	chr5	-	137289855,137289855	137295452,137295452	T47C1	Phthalate	PBMC	CO2	Ethanol	SE	3	2	2	-3.92450584169927	0.0651604758981066	ENSG00000031003	FAM13B
DP5;chr5:87494793:87494967:-@chr5:87493486:87493582:-@chr5:87491023:87492305:-;T40C1;PBMC	DP5	chr5:87494793:87494967:-@chr5:87493486:87493582:-@chr5:87491023:87492305:-	chr5	-	87491023,87491023	87494967,87494967	T40C1	BHA	PBMC	CO2	Ethanol	SE	3	1	1	-3.65776552161248	0.148208279450682	ENSG00000164180	TMEM161B
DP5;chr6:26459709:26460056:+@chr6:26463025:26463125:+@chr6:26463472:26463753:+;T40C1;PBMC	DP5	chr6:26459709:26460056:+@chr6:26463025:26463125:+@chr6:26463472:26463753:+	chr6	+	26459709,26459709	26463753,26463753	T40C1	BHA	PBMC	CO2	Ethanol	SE	3	2	2	-4.17327302469546	0.060123829322859	ENSG00000112763	BTN2A1
DP5;chr6:30294131:30294927:-@chr6:30282046:30282259:-@chr6:30263909:30264014:-;T47C1;PBMC	DP5	chr6:30294131:30294927:-@chr6:30282046:30282259:-@chr6:30263909:30264014:-	chr6	-	30263909,30263909	30294927,30294927	T47C1	Phthalate	PBMC	CO2	Ethanol	SE	3	2	0	3.78786467219973	0.117583528352966	ENSG00000231074	HCG18
DP5;chr6:36437829:36438034:+@chr6:36442566:36442839:+@chr6:36446898:36447000:+;T37C1;PBMC	DP5	chr6:36437829:36438034:+@chr6:36442566:36442839:+@chr6:36446898:36447000:+	chr6	+	36437829,36437829	36447000,36447000	T37C1	Acetylcholine	PBMC	CO1	Water	SE	3	3	3	-4.51417586656797	0.0324229721182453	ENSG00000112078	KCTD20
DP5;chr6:36437829:36438034:+@chr6:36442566:36442839:+@chr6:36446898:36447000:+;T42C1;PBMC	DP5	chr6:36437829:36438034:+@chr6:36442566:36442839:+@chr6:36446898:36447000:+	chr6	+	36437829,36437829	36447000,36447000	T42C1	Acetaminophen	PBMC	CO1	Water	SE	2	2	2	-4.36595581246048	0.0538134029282016	ENSG00000112078	KCTD20
DP5;chr6:39082659:39082865:-@chr6:39077090:39081496:-@chr6:39071840:39073552:-;T47C1;PBMC	DP5	chr6:39082659:39082865:-@chr6:39077090:39081496:-@chr6:39071840:39073552:-	chr6	-	39071840,39071840	39082865,39082865	T47C1	Phthalate	PBMC	CO2	Ethanol	SE	3	2	0	4.04687540652914	0.0647313754304191	ENSG00000112167	SAYSD1
DP5;chr7:108209934:108210167:-@chr7:108206274:108206466:-@chr7:108202671:108205549:-;T43C1;PBMC	DP5	chr7:108209934:108210167:-@chr7:108206274:108206466:-@chr7:108202671:108205549:-	chr7	-	108202671,108202671	108210167,108210167	T43C1	Aspirin	PBMC	CO2	Ethanol	SE	2	2	2	-3.77367513181922	0.120124454077434	ENSG00000177683	THAP5
DP5;chr7:135078670:135079167:-@chr7:135048606:135048818:-@chr7:135046547:135047938:-;T47C1;PBMC	DP5	chr7:135078670:135079167:-@chr7:135048606:135048818:-@chr7:135046547:135047938:-	chr7	-	135046547,135046547	135079167,135079167	T47C1	Phthalate	PBMC	CO2	Ethanol	SE	3	2	2	-3.83029114263421	0.0839037217411082	ENSG00000080802	CNOT4
DP5;chr7:72299952:72300362:+@chr7:72301272:72301393:+@chr7:72302182:72302378:+;T37C1;PBMC	DP5	chr7:72299952:72300362:+@chr7:72301272:72301393:+@chr7:72302182:72302378:+	chr7	+	72299952,72299952	72302378,72302378	T37C1	Acetylcholine	PBMC	CO1	Water	SE	3	2	0	4.00650536956353	0.0647313754304191	NA	NA
DP5;chr7:86781677:86781871:+@chr7:86783706:86783844:+@chr7:86792811:86792933:+;T27C1;PBMC	DP5	chr7:86781677:86781871:+@chr7:86783706:86783844:+@chr7:86792811:86792933:+	chr7	+	86781677,86781677	86792933,86792933	T27C1	Cadmium	PBMC	CO1	Water	SE	3	3	0	4.16538010496911	0.060123829322859	ENSG00000135164	DMTF1
DP5;chr7:91874741:91874909:-@chr7:91874216:91874485:-@chr7:91871348:91871451:-;T43C1;PBMC	DP5	chr7:91874741:91874909:-@chr7:91874216:91874485:-@chr7:91871348:91871451:-	chr7	-	91871348,91871348	91874909,91874909	T43C1	Aspirin	PBMC	CO2	Ethanol	SE	3	2	0	4.06484308133549	0.0647313754304191	ENSG00000001631	KRIT1
DP5;chr7:98972353:98972404:+@chr7:98974981:98975078:+@chr7:98983325:98983401:+;T43C1;PBMC	DP5	chr7:98972353:98972404:+@chr7:98974981:98975078:+@chr7:98983325:98983401:+	chr7	+	98972353,98972353	98983401,98983401	T43C1	Aspirin	PBMC	CO2	Ethanol	SE	2	1	1	-3.70814810471746	0.136454221577718	ENSG00000130429,ENSG00000241685	NA
DP5;chr8:11725510:11725646:-@chr8:11724763:11725035:-@chr8:11721885:11721972:-;T47C1;PBMC	DP5	chr8:11725510:11725646:-@chr8:11724763:11725035:-@chr8:11721885:11721972:-	chr8	-	11721885,11721885	11725646,11725646	T47C1	Phthalate	PBMC	CO2	Ethanol	SE	3	2	0	4.28725016455207	0.0538134029282016	ENSG00000164733	CTSB
DP5;chr8:144679518:144679845:-@chr8:144671161:144672251:-@chr8:144668899:144669022:-;T47C1;PBMC	DP5	chr8:144679518:144679845:-@chr8:144671161:144672251:-@chr8:144668899:144669022:-	chr8	-	144668899,144668899	144679845,144679845	T47C1	Phthalate	PBMC	CO2	Ethanol	SE	3	2	2	-4.76577656422945	0.0324229721182453	ENSG00000104529	EEF1D
DP5;chr8:28906471:28906565:+@chr8:28906807:28906911:+@chr8:28908535:28910242:+;T42C1;PBMC	DP5	chr8:28906471:28906565:+@chr8:28906807:28906911:+@chr8:28908535:28910242:+	chr8	+	28906471,28906471	28910242,28910242	T42C1	Acetaminophen	PBMC	CO1	Water	SE	3	2	2	-4.2203721375205	0.0584204349556539	ENSG00000147421	HMBOX1
DP5;chr8:82754357:82754521:-@chr8:82752433:82752678:-@chr8:82751847:82752317:-;T27C1;PBMC	DP5	chr8:82754357:82754521:-@chr8:82752433:82752678:-@chr8:82751847:82752317:-	chr8	-	82751847,82751847	82754521,82754521	T27C1	Cadmium	PBMC	CO1	Water	SE	3	2	0	4.07283591937367	0.0647313754304191	ENSG00000104497	SNX16
DP5;chr8:90769975:90770461:+@chr8:90775057:90775210:+@chr8:90777569:90777724:+;T27C1;PBMC	DP5	chr8:90769975:90770461:+@chr8:90775057:90775210:+@chr8:90777569:90777724:+	chr8	+	90769975,90769975	90777724,90777724	T27C1	Cadmium	PBMC	CO1	Water	SE	3	1	0	3.72800136037303	0.135070814723013	ENSG00000104312	RIPK2
DP5;chr9:134367556:134367647:+@chr9:134369792:134369873:+@chr9:134371127:134375575:+;T43C1;PBMC	DP5	chr9:134367556:134367647:+@chr9:134369792:134369873:+@chr9:134371127:134375575:+	chr9	+	134367556,134367556	134375575,134375575	T43C1	Aspirin	PBMC	CO2	Ethanol	SE	3	2	0	3.72404714192246	0.135070814723013	ENSG00000130723	PRRC2B
DP6;chr10:100195392:100195529:-@chr10:100195029:100195171:-@chr10:100193740:100193848:-;T23C1;PBMC	DP6	chr10:100195392:100195529:-@chr10:100195029:100195171:-@chr10:100193740:100193848:-	chr10	-	100193740,100193740	100195529,100195529	T23C1	Vitamin D	PBMC	CO2	Ethanol	SE	2	2	2	-3.75110454122156	0.127480718488578	ENSG00000107521	HPS1
DP6;chr10:104952993:104953063:-@chr10:104940988:104941085:-@chr10:104934615:104934739:-;T13C1;PBMC	DP6	chr10:104952993:104953063:-@chr10:104940988:104941085:-@chr10:104934615:104934739:-	chr10	-	104934615,104934615	104953063,104953063	T13C1	Caffeine	PBMC	CO1	Water	SE	3	2	2	-3.80541252458409	0.108156335036508	NA	NA
DP6;chr10:1094804:1095061:-@chr10:1089939:1090111:-@chr10:1089241:1089333:-;T13C1;PBMC	DP6	chr10:1094804:1095061:-@chr10:1089939:1090111:-@chr10:1089241:1089333:-	chr10	-	1089241,1089241	1095061,1095061	T13C1	Caffeine	PBMC	CO1	Water	SE	3	2	2	-3.84072676195155	0.0839037217411082	ENSG00000067064	IDI1
DP6;chr10:112635724:112635828:+@chr10:112636428:112636511:+@chr10:112640991:112641293:+;T23C1;PBMC	DP6	chr10:112635724:112635828:+@chr10:112636428:112636511:+@chr10:112640991:112641293:+	chr10	+	112635724,112635724	112641293,112641293	T23C1	Vitamin D	PBMC	CO2	Ethanol	SE	3	2	0	3.9300623005498	0.0651604758981066	ENSG00000150593	PDCD4
DP6;chr10:115933774:115934364:-@chr10:115932900:115933024:-@chr10:115922396:115923088:-;T23C1;PBMC	DP6	chr10:115933774:115934364:-@chr10:115932900:115933024:-@chr10:115922396:115923088:-	chr10	-	115922396,115922396	115934364,115934364	T23C1	Vitamin D	PBMC	CO2	Ethanol	SE	3	1	0	3.89645386503604	0.0651604758981066	NA	NA
DP6;chr10:15883425:15883598:-@chr10:15880227:15880278:-@chr10:15879203:15879317:-;T23C1;PBMC	DP6	chr10:15883425:15883598:-@chr10:15880227:15880278:-@chr10:15879203:15879317:-	chr10	-	15879203,15879203	15883598,15883598	T23C1	Vitamin D	PBMC	CO2	Ethanol	SE	3	2	2	-3.86183430316795	0.0757223307499243	ENSG00000148481	FAM188A
DP6;chr10:27065994:27066170:-@chr10:27060004:27060018:-@chr10:27059174:27059274:-;T23C1;PBMC	DP6	chr10:27065994:27066170:-@chr10:27060004:27060018:-@chr10:27059174:27059274:-	chr10	-	27059174,27059174	27066170,27066170	T23C1	Vitamin D	PBMC	CO2	Ethanol	SE	3	3	3	-5.14225071503991	0.0306593794925667	ENSG00000136754	ABI1
DP6;chr10:28899628:28899750:+@chr10:28900184:28900410:+@chr10:28900703:28900851:+;T23C1;PBMC	DP6	chr10:28899628:28899750:+@chr10:28900184:28900410:+@chr10:28900703:28900851:+	chr10	+	28899628,28899628	28900851,28900851	T23C1	Vitamin D	PBMC	CO2	Ethanol	SE	3	2	0	3.96739429542465	0.0647313754304191	ENSG00000095787	WAC
DP6;chr10:33247073:33247293:-@chr10:33242521:33242737:-@chr10:33224420:33224486:-;T23C1;PBMC	DP6	chr10:33247073:33247293:-@chr10:33242521:33242737:-@chr10:33224420:33224486:-	chr10	-	33224420,33224420	33247293,33247293	T23C1	Vitamin D	PBMC	CO2	Ethanol	SE	3	2	0	3.99395908383254	0.0647313754304191	ENSG00000150093	ITGB1
DP6;chr10:45959687:45959775:-@chr10:45958599:45959444:-@chr10:45956679:45956859:-;T23C1;PBMC	DP6	chr10:45959687:45959775:-@chr10:45958599:45959444:-@chr10:45956679:45956859:-	chr10	-	45956679,45956679	45959775,45959775	T23C1	Vitamin D	PBMC	CO2	Ethanol	SE	3	3	0	5.34181938436978	0.0306593794925667	ENSG00000165406	MARCH8
DP6;chr10:45959687:45959775:-@chr10:45958599:45959444:-@chr10:45956679:45956859:-;T2C1;PBMC	DP6	chr10:45959687:45959775:-@chr10:45958599:45959444:-@chr10:45956679:45956859:-	chr10	-	45956679,45956679	45959775,45959775	T2C1	Vitamin H	PBMC	CO1	Water	SE	3	2	0	4.03033008676626	0.0647313754304191	ENSG00000165406	MARCH8
DP6;chr10:51387653:51387763:+@chr10:51729802:51730218:+@chr10:51732772:51734610:+;T14C1;PBMC	DP6	chr10:51387653:51387763:+@chr10:51729802:51730218:+@chr10:51732772:51734610:+	chr10	+	51387653,51387653	51734610,51734610	T14C1	Nicotine	PBMC	CO1	Water	SE	2	2	2	-3.96777511649605	0.0647313754304191	NA	NA
DP6;chr10:51387653:51387763:+@chr10:51729802:51730218:+@chr10:51732772:51734610:+;T4C1;PBMC	DP6	chr10:51387653:51387763:+@chr10:51729802:51730218:+@chr10:51732772:51734610:+	chr10	+	51387653,51387653	51734610,51734610	T4C1	Vitamin B5	PBMC	CO1	Water	SE	3	2	2	-3.66814093447173	0.141852954845221	NA	NA
DP6;chr10:69651160:69651312:+@chr10:69665920:69666044:+@chr10:69666547:69666694:+;T23C1;PBMC	DP6	chr10:69651160:69651312:+@chr10:69665920:69666044:+@chr10:69666547:69666694:+	chr10	+	69651160,69651160	69666694,69666694	T23C1	Vitamin D	PBMC	CO2	Ethanol	SE	3	3	0	5.16245931547789	0.0306593794925667	ENSG00000096717	SIRT1
DP6;chr10:70096956:70097090:+@chr10:70097615:70097753:+@chr10:70098260:70098444:+;T23C1;PBMC	DP6	chr10:70096956:70097090:+@chr10:70097615:70097753:+@chr10:70098260:70098444:+	chr10	+	70096956,70096956	70098444,70098444	T23C1	Vitamin D	PBMC	CO2	Ethanol	SE	3	2	2	-5.46699819168754	0.0306593794925667	ENSG00000096746	HNRNPH3
DP6;chr10:70515127:70515293:+@chr10:70516030:70516240:+@chr10:70517051:70517134:+;T23C1;PBMC	DP6	chr10:70515127:70515293:+@chr10:70516030:70516240:+@chr10:70517051:70517134:+	chr10	+	70515127,70515127	70517134,70517134	T23C1	Vitamin D	PBMC	CO2	Ethanol	SE	3	3	3	-3.98793804130026	0.0647313754304191	ENSG00000060339	CCAR1
DP6;chr10:73975758:73975896:+@chr10:73979812:73980137:+@chr10:73983646:73983814:+;T13C1;PBMC	DP6	chr10:73975758:73975896:+@chr10:73979812:73980137:+@chr10:73983646:73983814:+	chr10	+	73975758,73975758	73983814,73983814	T13C1	Caffeine	PBMC	CO1	Water	SE	3	3	0	4.68666105343949	0.0324229721182453	NA	NA
DP6;chr10:73975965:73976199:-@chr10:73975540:73975867:-@chr10:73972945:73973089:-;T23C1;PBMC	DP6	chr10:73975965:73976199:-@chr10:73975540:73975867:-@chr10:73972945:73973089:-	chr10	-	73972945,73972945	73976199,73976199	T23C1	Vitamin D	PBMC	CO2	Ethanol	SE	3	3	0	5.06181229309165	0.0306593794925667	ENSG00000138303	ASCC1
DP6;chr10:79796952:79797062:+@chr10:79799962:79799983:+@chr10:79800373:79800473:+;T13C1;PBMC	DP6	chr10:79796952:79797062:+@chr10:79799962:79799983:+@chr10:79800373:79800473:+	chr10	+	79796952,79796952	79800473,79800473	T13C1	Caffeine	PBMC	CO1	Water	SE	3	3	0	5.19333160778863	0.0306593794925667	ENSG00000138326	RPS24
DP6;chr10:79796952:79797062:+@chr10:79799962:79799983:+@chr10:79800373:79800473:+;T23C1;PBMC	DP6	chr10:79796952:79797062:+@chr10:79799962:79799983:+@chr10:79800373:79800473:+	chr10	+	79796952,79796952	79800473,79800473	T23C1	Vitamin D	PBMC	CO2	Ethanol	SE	3	2	0	3.81729017620861	0.093731421277877	ENSG00000138326	RPS24
DP6;chr10:81111243:81111339:+@chr10:81112073:81112148:+@chr10:81113463:81115089:+;T23C1;PBMC	DP6	chr10:81111243:81111339:+@chr10:81112073:81112148:+@chr10:81113463:81115089:+	chr10	+	81111243,81111243	81115089,81115089	T23C1	Vitamin D	PBMC	CO2	Ethanol	SE	3	3	3	-5.92009841467256	0.0306593794925667	ENSG00000108179	PPIF
DP6;chr10:91152303:91152474:+@chr10:91159647:91159760:+@chr10:91162038:91166244:+;T23C1;PBMC	DP6	chr10:91152303:91152474:+@chr10:91159647:91159760:+@chr10:91162038:91166244:+	chr10	+	91152303,91152303	91166244,91166244	T23C1	Vitamin D	PBMC	CO2	Ethanol	SE	3	2	0	3.69743167340617	0.136454221577718	NA	NA
DP6;chr10:91152303:91152474:+@chr10:91159652:91159760:+@chr10:91162038:91166244:+;T23C1;PBMC	DP6	chr10:91152303:91152474:+@chr10:91159652:91159760:+@chr10:91162038:91166244:+	chr10	+	91152303,91152303	91166244,91166244	T23C1	Vitamin D	PBMC	CO2	Ethanol	SE	3	2	0	4.01699020945995	0.0647313754304191	NA	NA
DP6;chr11:104915119:104915385:-@chr11:104914210:104914272:-@chr11:104912053:104912446:-;T16C1;PBMC	DP6	chr11:104915119:104915385:-@chr11:104914210:104914272:-@chr11:104912053:104912446:-	chr11	-	104912053,104912053	104915385,104915385	T16C1	Iron (C1)	PBMC	CO1	Water	SE	3	1	1	-3.68787997956817	0.136454221577718	ENSG00000204397,ENSG00000137752	NA
DP6;chr11:10830252:10830582:-@chr11:10829824:10830055:-@chr11:10828802:10828928:-;T23C1;PBMC	DP6	chr11:10830252:10830582:-@chr11:10829824:10830055:-@chr11:10828802:10828928:-	chr11	-	10828802,10828802	10830582,10830582	T23C1	Vitamin D	PBMC	CO2	Ethanol	SE	3	2	0	3.98448085774194	0.0647313754304191	ENSG00000110321	EIF4G2
DP6;chr1:110950208:110950546:-@chr1:110949655:110949750:-@chr1:110948940:110949001:-;T23C1;PBMC	DP6	chr1:110950208:110950546:-@chr1:110949655:110949750:-@chr1:110948940:110949001:-	chr1	-	110948940,110948940	110950546,110950546	T23C1	Vitamin D	PBMC	CO2	Ethanol	SE	3	3	0	5.36362142460322	0.0306593794925667	ENSG00000134248	LAMTOR5
DP6;chr11:111957364:111957522:-@chr11:111956691:111957034:-@chr11:111955539:111956186:-;T23C1;PBMC	DP6	chr11:111957364:111957522:-@chr11:111956691:111957034:-@chr11:111955539:111956186:-	chr11	-	111955539,111955539	111957522,111957522	T23C1	Vitamin D	PBMC	CO2	Ethanol	SE	3	3	0	5.1695184438759	0.0306593794925667	ENSG00000150779	TIMM8B
DP6;chr11:111957364:111957522:-@chr11:111956702:111957034:-@chr11:111955539:111956186:-;T23C1;PBMC	DP6	chr11:111957364:111957522:-@chr11:111956702:111957034:-@chr11:111955539:111956186:-	chr11	-	111955539,111955539	111957522,111957522	T23C1	Vitamin D	PBMC	CO2	Ethanol	SE	3	3	0	5.10208858575399	0.0306593794925667	ENSG00000150779	TIMM8B
DP6;chr1:111506243:111506566:-@chr1:111493910:111495437:-@chr1:111492473:111492745:-;T23C1;PBMC	DP6	chr1:111506243:111506566:-@chr1:111493910:111495437:-@chr1:111492473:111492745:-	chr1	-	111492473,111492473	111506566,111506566	T23C1	Vitamin D	PBMC	CO2	Ethanol	SE	3	3	3	-6.16113032301037	0.0306593794925667	ENSG00000121931	LRIF1
DP6;chr11:117078686:117078780:-@chr11:117077783:117077876:-@chr11:117077397:117077514:-;T23C1;PBMC	DP6	chr11:117078686:117078780:-@chr11:117077783:117077876:-@chr11:117077397:117077514:-	chr11	-	117077397,117077397	117078780,117078780	T23C1	Vitamin D	PBMC	CO2	Ethanol	SE	3	2	2	-3.74995158934987	0.132211925167807	ENSG00000160613	PCSK7
DP6;chr11:117857106:117857249:+@chr11:117857322:117857528:+@chr11:117859097:117859217:+;T13C1;PBMC	DP6	chr11:117857106:117857249:+@chr11:117857322:117857528:+@chr11:117859097:117859217:+	chr11	+	117857106,117857106	117859217,117859217	T13C1	Caffeine	PBMC	CO1	Water	SE	3	2	0	3.89484096074108	0.0651604758981066	ENSG00000110324	IL10RA
DP6;chr11:117857106:117857249:+@chr11:117857399:117857528:+@chr11:117859097:117859217:+;T23C1;PBMC	DP6	chr11:117857106:117857249:+@chr11:117857399:117857528:+@chr11:117859097:117859217:+	chr11	+	117857106,117857106	117859217,117859217	T23C1	Vitamin D	PBMC	CO2	Ethanol	SE	3	2	2	-4.41360397424896	0.0511703330916442	ENSG00000110324	IL10RA
DP6;chr11:118110926:118111092:-@chr11:118107765:118107975:-@chr11:118106139:118106304:-;T12C1;PBMC	DP6	chr11:118110926:118111092:-@chr11:118107765:118107975:-@chr11:118106139:118106304:-	chr11	-	118106139,118106139	118111092,118111092	T12C1	Dexamethasone	PBMC	CO2	Ethanol	SE	2	2	0	4.94278040908194	0.0306593794925667	ENSG00000160588	MPZL3
DP6;chr11:118110926:118111092:-@chr11:118107765:118107975:-@chr11:118106139:118106304:-;T23C1;PBMC	DP6	chr11:118110926:118111092:-@chr11:118107765:118107975:-@chr11:118106139:118106304:-	chr11	-	118106139,118106139	118111092,118111092	T23C1	Vitamin D	PBMC	CO2	Ethanol	SE	2	1	0	4.01900519334852	0.0647313754304191	ENSG00000160588	MPZL3
DP6;chr11:118926782:118926879:-@chr11:118926462:118926555:-@chr11:118926205:118926283:-;T23C1;PBMC	DP6	chr11:118926782:118926879:-@chr11:118926462:118926555:-@chr11:118926205:118926283:-	chr11	-	118926205,118926205	118926879,118926879	T23C1	Vitamin D	PBMC	CO2	Ethanol	SE	3	3	3	-6.88435813180341	0.0306593794925667	ENSG00000149428	HYOU1
DP6;chr11:118926782:118926879:-@chr11:118926488:118926555:-@chr11:118926205:118926283:-;T23C1;PBMC	DP6	chr11:118926782:118926879:-@chr11:118926488:118926555:-@chr11:118926205:118926283:-	chr11	-	118926205,118926205	118926879,118926879	T23C1	Vitamin D	PBMC	CO2	Ethanol	SE	3	3	3	-6.88435813180341	0.0306593794925667	ENSG00000149428	HYOU1
DP6;chr11:124495567:124495799:+@chr11:124496369:124496505:+@chr11:124496800:124496946:+;T23C1;PBMC	DP6	chr11:124495567:124495799:+@chr11:124496369:124496505:+@chr11:124496800:124496946:+	chr11	+	124495567,124495567	124496946,124496946	T23C1	Vitamin D	PBMC	CO2	Ethanol	SE	3	2	2	-4.49757925064028	0.0324229721182453	ENSG00000154144	TBRG1
DP6;chr1:113249700:113250025:-@chr1:113247722:113247745:-@chr1:113246266:113246428:-;T13C1;PBMC	DP6	chr1:113249700:113250025:-@chr1:113247722:113247745:-@chr1:113246266:113246428:-	chr1	-	113246266,113246266	113250025,113250025	T13C1	Caffeine	PBMC	CO1	Water	SE	3	1	0	3.8366753028216	0.0839037217411082	ENSG00000155366,ENSG00000155367	NA
DP6;chr1:115300546:115300671:-@chr1:115292442:115292828:-@chr1:115282313:115282511:-;T23C1;PBMC	DP6	chr1:115300546:115300671:-@chr1:115292442:115292828:-@chr1:115282313:115282511:-	chr1	-	115282313,115282313	115300671,115300671	T23C1	Vitamin D	PBMC	CO2	Ethanol	SE	3	2	0	5.04636429412243	0.0306593794925667	NA	NA
DP6;chr1:11718324:11718421:+@chr1:11718590:11718685:+@chr1:11718793:11718928:+;T23C1;PBMC	DP6	chr1:11718324:11718421:+@chr1:11718590:11718685:+@chr1:11718793:11718928:+	chr1	+	11718324,11718324	11718928,11718928	T23C1	Vitamin D	PBMC	CO2	Ethanol	SE	2	2	2	-4.11812868158357	0.060123829322859	ENSG00000132879	FBXO44
DP6;chr11:18343680:18343721:-@chr11:18339298:18339454:-@chr11:18333461:18333571:-;T14C1;PBMC	DP6	chr11:18343680:18343721:-@chr11:18339298:18339454:-@chr11:18333461:18333571:-	chr11	-	18333461,18333461	18343721,18343721	T14C1	Nicotine	PBMC	CO1	Water	SE	3	2	2	-4.4512578461162	0.0511703330916442	ENSG00000110756	HPS5
DP6;chr11:3013484:3013607:-@chr11:3010359:3010501:-@chr11:3000437:3000467:-;T23C1;PBMC	DP6	chr11:3013484:3013607:-@chr11:3010359:3010501:-@chr11:3000437:3000467:-	chr11	-	3000437,3000437	3013607,3013607	T23C1	Vitamin D	PBMC	CO2	Ethanol	SE	3	2	0	4.41229645797945	0.0511703330916442	ENSG00000205531	NAP1L4
DP6;chr1:1328776:1328840:-@chr1:1328059:1328183:-@chr1:1326146:1326245:-;T3C1;PBMC	DP6	chr1:1328776:1328840:-@chr1:1328059:1328183:-@chr1:1326146:1326245:-	chr1	-	1326146,1326146	1328840,1328840	T3C1	Vitamin B3	PBMC	CO1	Water	SE	3	2	2	-3.81045961048597	0.0986511971406298	ENSG00000221978	CCNL2
DP6;chr11:35211382:35211612:+@chr11:35227659:35227790:+@chr11:35229652:35229753:+;T20C1;PBMC	DP6	chr11:35211382:35211612:+@chr11:35227659:35227790:+@chr11:35229652:35229753:+	chr11	+	35211382,35211382	35229753,35229753	T20C1	Zinc	PBMC	CO1	Water	SE	3	2	0	3.96173849266315	0.0647313754304191	ENSG00000026508	CD44
DP6;chr11:407062:407164:-@chr11:406843:406993:-@chr11:406349:406538:-;T6C1;PBMC	DP6	chr11:407062:407164:-@chr11:406843:406993:-@chr11:406349:406538:-	chr11	-	406349,406349	407164,407164	T6C1	Vitamin A	PBMC	CO2	Ethanol	SE	3	1	1	-3.95028657898856	0.0647313754304191	ENSG00000185187	SIGIRR
DP6;chr1:14075856:14075982:+@chr1:14095534:14095668:+@chr1:14099573:14099683:+;T18C1;PBMC	DP6	chr1:14075856:14075982:+@chr1:14095534:14095668:+@chr1:14099573:14099683:+	chr1	+	14075856,14075856	14099683,14099683	T18C1	Molybdenum	PBMC	CO1	Water	SE	2	1	0	3.89261552311531	0.0651604758981066	ENSG00000116731	PRDM2
DP6;chr1:14075856:14075982:+@chr1:14095534:14095668:+@chr1:14099573:14099683:+;T5C1;PBMC	DP6	chr1:14075856:14075982:+@chr1:14095534:14095668:+@chr1:14099573:14099683:+	chr1	+	14075856,14075856	14099683,14099683	T5C1	Vitamin B6	PBMC	CO1	Water	SE	2	2	0	3.69038954470427	0.136454221577718	ENSG00000116731	PRDM2
DP6;chr1:14075856:14075982:+@chr1:14095613:14095668:+@chr1:14099573:14099683:+;T18C1;PBMC	DP6	chr1:14075856:14075982:+@chr1:14095613:14095668:+@chr1:14099573:14099683:+	chr1	+	14075856,14075856	14099683,14099683	T18C1	Molybdenum	PBMC	CO1	Water	SE	2	1	0	4.02982524648363	0.0647313754304191	ENSG00000116731	PRDM2
DP6;chr1:1424584:1424654:+@chr1:1425072:1425191:+@chr1:1425637:1425804:+;T14C1;PBMC	DP6	chr1:1424584:1424654:+@chr1:1425072:1425191:+@chr1:1425637:1425804:+	chr1	+	1424584,1424584	1425804,1425804	T14C1	Nicotine	PBMC	CO1	Water	SE	3	2	0	4.12275165016167	0.060123829322859	ENSG00000160072	ATAD3B
DP6;chr1:144598512:144598780:+@chr1:144604410:144604508:+@chr1:144606369:144606510:+;T12C1;PBMC	DP6	chr1:144598512:144598780:+@chr1:144604410:144604508:+@chr1:144606369:144606510:+	chr1	+	144598512,144598512	144606510,144606510	T12C1	Dexamethasone	PBMC	CO2	Ethanol	SE	3	1	1	-3.6998889200532	0.136454221577718	ENSG00000225241	RP11-640M9.2
DP6;chr1:144606369:144606510:+@chr1:144606838:144607061:+@chr1:144614840:144614993:+;T23C1;PBMC	DP6	chr1:144606369:144606510:+@chr1:144606838:144607061:+@chr1:144614840:144614993:+	chr1	+	144606369,144606369	144614993,144614993	T23C1	Vitamin D	PBMC	CO2	Ethanol	SE	3	3	3	-4.36887024346252	0.0538134029282016	ENSG00000225241	RP11-640M9.2
DP6;chr11:47754089:47754222:-@chr11:47753669:47753771:-@chr11:47752926:47753113:-;T23C1;PBMC	DP6	chr11:47754089:47754222:-@chr11:47753669:47753771:-@chr11:47752926:47753113:-	chr11	-	47752926,47752926	47754222,47754222	T23C1	Vitamin D	PBMC	CO2	Ethanol	SE	3	3	3	-5.72505498404578	0.0306593794925667	ENSG00000109920	FNBP4
DP6;chr1:150241098:150241609:-@chr1:150240357:150240391:-@chr1:150240116:150240189:-;T4C1;PBMC	DP6	chr1:150241098:150241609:-@chr1:150240357:150240391:-@chr1:150240116:150240189:-	chr1	-	150240116,150240116	150241609,150241609	T4C1	Vitamin B5	PBMC	CO1	Water	SE	3	1	0	3.75719447388773	0.127480718488578	ENSG00000117362	APH1A
DP6;chr1:150241098:150241609:-@chr1:150240357:150240527:-@chr1:150239756:150239878:-;T23C1;PBMC	DP6	chr1:150241098:150241609:-@chr1:150240357:150240527:-@chr1:150239756:150239878:-	chr1	-	150239756,150239756	150241609,150241609	T23C1	Vitamin D	PBMC	CO2	Ethanol	SE	3	2	2	-4.14395063637739	0.060123829322859	ENSG00000117362	APH1A
DP6;chr1:150551319:150552214:-@chr1:150550720:150550967:-@chr1:150547027:150549967:-;T23C1;PBMC	DP6	chr1:150551319:150552214:-@chr1:150550720:150550967:-@chr1:150547027:150549967:-	chr1	-	150547027,150547027	150552214,150552214	T23C1	Vitamin D	PBMC	CO2	Ethanol	SE	3	3	3	-6.79541078044167	0.0306593794925667	NA	NA
DP6;chr1:154155464:154155725:-@chr1:154148591:154148652:-@chr1:154145560:154145677:-;T23C1;PBMC	DP6	chr1:154155464:154155725:-@chr1:154148591:154148652:-@chr1:154145560:154145677:-	chr1	-	154145560,154145560	154155725,154155725	T23C1	Vitamin D	PBMC	CO2	Ethanol	SE	3	3	3	-4.97043303023695	0.0306593794925667	ENSG00000143549	TPM3
DP6;chr1:154155464:154155725:-@chr1:154148591:154148652:-@chr1:154145560:154145677:-;T4C1;PBMC	DP6	chr1:154155464:154155725:-@chr1:154148591:154148652:-@chr1:154145560:154145677:-	chr1	-	154145560,154145560	154155725,154155725	T4C1	Vitamin B5	PBMC	CO1	Water	SE	3	2	0	4.09242628458058	0.060123829322859	ENSG00000143549	TPM3
DP6;chr1:154155464:154155725:-@chr1:154148591:154148655:-@chr1:154145560:154145677:-;T23C1;PBMC	DP6	chr1:154155464:154155725:-@chr1:154148591:154148655:-@chr1:154145560:154145677:-	chr1	-	154145560,154145560	154155725,154155725	T23C1	Vitamin D	PBMC	CO2	Ethanol	SE	3	3	3	-4.8865256792618	0.0324229721182453	ENSG00000143549	TPM3
DP6;chr1:154155464:154155725:-@chr1:154148591:154148655:-@chr1:154145560:154145677:-;T4C1;PBMC	DP6	chr1:154155464:154155725:-@chr1:154148591:154148655:-@chr1:154145560:154145677:-	chr1	-	154145560,154145560	154155725,154155725	T4C1	Vitamin B5	PBMC	CO1	Water	SE	3	2	0	4.12986118912678	0.060123829322859	ENSG00000143549	TPM3
DP6;chr1:154155464:154155725:-@chr1:154148591:154148724:-@chr1:154145560:154145677:-;T23C1;PBMC	DP6	chr1:154155464:154155725:-@chr1:154148591:154148724:-@chr1:154145560:154145677:-	chr1	-	154145560,154145560	154155725,154155725	T23C1	Vitamin D	PBMC	CO2	Ethanol	SE	3	2	2	-4.59272692787741	0.0324229721182453	ENSG00000143549	TPM3
DP6;chr1:154186933:154187050:-@chr1:154186369:154186422:-@chr1:154184934:154185100:-;T23C1;PBMC	DP6	chr1:154186933:154187050:-@chr1:154186369:154186422:-@chr1:154184934:154185100:-	chr1	-	154184934,154184934	154187050,154187050	T23C1	Vitamin D	PBMC	CO2	Ethanol	SE	3	3	3	-5.46198811921905	0.0306593794925667	ENSG00000143612	C1orf43
DP6;chr1:154241233:154241430:+@chr1:154241838:154241888:+@chr1:154242676:154243329:+;T3C1;PBMC	DP6	chr1:154241233:154241430:+@chr1:154241838:154241888:+@chr1:154242676:154243329:+	chr1	+	154241233,154241233	154243329,154243329	T3C1	Vitamin B3	PBMC	CO1	Water	SE	3	2	0	3.72604604320546	0.135070814723013	ENSG00000143569	UBAP2L
DP6;chr1:154940971:154941090:-@chr1:154940680:154940733:-@chr1:154940456:154940507:-;T23C1;PBMC	DP6	chr1:154940971:154941090:-@chr1:154940680:154940733:-@chr1:154940456:154940507:-	chr1	-	154940456,154940456	154941090,154941090	T23C1	Vitamin D	PBMC	CO2	Ethanol	SE	2	2	2	-3.81395931336422	0.0986511971406298	ENSG00000160691	SHC1
DP6;chr1:155881034:155881193:-@chr1:155880447:155880595:-@chr1:155880241:155880297:-;T16C1;PBMC	DP6	chr1:155881034:155881193:-@chr1:155880447:155880595:-@chr1:155880241:155880297:-	chr1	-	155880241,155880241	155881193,155881193	T16C1	Iron (C1)	PBMC	CO1	Water	SE	3	2	0	3.73202344427291	0.135070814723013	ENSG00000143622	RIT1
DP6;chr1:155936207:155936270:-@chr1:155935422:155935551:-@chr1:155935094:155935203:-;T23C1;PBMC	DP6	chr1:155936207:155936270:-@chr1:155935422:155935551:-@chr1:155935094:155935203:-	chr1	-	155935094,155935094	155936270,155936270	T23C1	Vitamin D	PBMC	CO2	Ethanol	SE	2	2	2	-4.73377806492451	0.0324229721182453	ENSG00000116584	ARHGEF2
DP6;chr11:5706098:5706339:-@chr11:5705216:5705369:-@chr11:5700991:5701468:-;T23C1;PBMC	DP6	chr11:5706098:5706339:-@chr11:5705216:5705369:-@chr11:5700991:5701468:-	chr11	-	5700991,5700991	5706339,5706339	T23C1	Vitamin D	PBMC	CO2	Ethanol	SE	3	2	0	4.35447204897867	0.0538134029282016	ENSG00000132256	TRIM5
DP6;chr1:160195381:160195453:-@chr1:160194852:160194909:-@chr1:160194232:160194339:-;T23C1;PBMC	DP6	chr1:160195381:160195453:-@chr1:160194852:160194909:-@chr1:160194232:160194339:-	chr1	-	160194232,160194232	160195453,160195453	T23C1	Vitamin D	PBMC	CO2	Ethanol	SE	2	2	2	-5.23815147971756	0.0306593794925667	ENSG00000258465,ENSG00000132716	NA
DP6;chr1:160232239:160232350:-@chr1:160231075:160231148:-@chr1:160213750:160213824:-;T16C1;PBMC	DP6	chr1:160232239:160232350:-@chr1:160231075:160231148:-@chr1:160213750:160213824:-	chr1	-	160213750,160213750	160232350,160232350	T16C1	Iron (C1)	PBMC	CO1	Water	SE	3	2	2	-4.0027735705159	0.0647313754304191	ENSG00000258465,ENSG00000132716	NA
DP6;chr1:160254845:160254941:-@chr1:160253320:160253429:-@chr1:160252734:160252899:-;T23C1;PBMC	DP6	chr1:160254845:160254941:-@chr1:160253320:160253429:-@chr1:160252734:160252899:-	chr1	-	160252734,160252734	160254941,160254941	T23C1	Vitamin D	PBMC	CO2	Ethanol	SE	3	3	3	-6.00564805935176	0.0306593794925667	ENSG00000162735	PEX19
DP6;chr1:160709077:160709146:+@chr1:160709302:160709540:+@chr1:160717984:160718304:+;T16C1;PBMC	DP6	chr1:160709077:160709146:+@chr1:160709302:160709540:+@chr1:160717984:160718304:+	chr1	+	160709077,160709077	160718304,160718304	T16C1	Iron (C1)	PBMC	CO1	Water	SE	3	2	0	4.5006247365072	0.0324229721182453	ENSG00000026751	SLAMF7
DP6;chr1:160709077:160709146:+@chr1:160709302:160709540:+@chr1:160717984:160718304:+;T23C1;PBMC	DP6	chr1:160709077:160709146:+@chr1:160709302:160709540:+@chr1:160717984:160718304:+	chr1	+	160709077,160709077	160718304,160718304	T23C1	Vitamin D	PBMC	CO2	Ethanol	SE	3	3	0	6.88435813180341	0.0306593794925667	ENSG00000026751	SLAMF7
DP6;chr11:60709507:60709617:-@chr11:60708594:60708762:-@chr11:60706952:60707110:-;T23C1;PBMC	DP6	chr11:60709507:60709617:-@chr11:60708594:60708762:-@chr11:60706952:60707110:-	chr11	-	60706952,60706952	60709617,60709617	T23C1	Vitamin D	PBMC	CO2	Ethanol	SE	3	3	3	-5.73110288260777	0.0306593794925667	ENSG00000110446	SLC15A3
DP6;chr1:161029404:161029506:-@chr1:161026178:161026322:-@chr1:161024413:161024495:-;T23C1;PBMC	DP6	chr1:161029404:161029506:-@chr1:161026178:161026322:-@chr1:161024413:161024495:-	chr1	-	161024413,161024413	161029506,161029506	T23C1	Vitamin D	PBMC	CO2	Ethanol	SE	3	2	2	-4.0605850386107	0.0647313754304191	ENSG00000186517	ARHGAP30
DP6;chr11:61125205:61125300:-@chr11:61124675:61124843:-@chr11:61124002:61124200:-;T12C1;PBMC	DP6	chr11:61125205:61125300:-@chr11:61124675:61124843:-@chr11:61124002:61124200:-	chr11	-	61124002,61124002	61125300,61125300	T12C1	Dexamethasone	PBMC	CO2	Ethanol	SE	3	3	3	-5.94845805622779	0.0306593794925667	ENSG00000162144	CYB561A3
DP6;chr11:61125205:61125300:-@chr11:61124675:61124843:-@chr11:61124002:61124200:-;T16C1;PBMC	DP6	chr11:61125205:61125300:-@chr11:61124675:61124843:-@chr11:61124002:61124200:-	chr11	-	61124002,61124002	61125300,61125300	T16C1	Iron (C1)	PBMC	CO1	Water	SE	3	3	3	-5.87149151853467	0.0306593794925667	ENSG00000162144	CYB561A3
DP6;chr11:61125205:61125300:-@chr11:61124675:61124843:-@chr11:61124002:61124200:-;T23C1;PBMC	DP6	chr11:61125205:61125300:-@chr11:61124675:61124843:-@chr11:61124002:61124200:-	chr11	-	61124002,61124002	61125300,61125300	T23C1	Vitamin D	PBMC	CO2	Ethanol	SE	3	2	2	-5.25815674684003	0.0306593794925667	ENSG00000162144	CYB561A3
DP6;chr1:161171937:161172270:+@chr1:161173193:161173333:+@chr1:161176197:161176387:+;T23C1;PBMC	DP6	chr1:161171937:161172270:+@chr1:161173193:161173333:+@chr1:161176197:161176387:+	chr1	+	161171937,161171937	161176387,161176387	T23C1	Vitamin D	PBMC	CO2	Ethanol	SE	2	1	1	-3.90777023202519	0.0651604758981066	ENSG00000158864	NDUFS2
DP6;chr11:61197597:61197654:+@chr11:61204233:61204432:+@chr11:61205097:61205320:+;T13C1;PBMC	DP6	chr11:61197597:61197654:+@chr11:61204233:61204432:+@chr11:61205097:61205320:+	chr11	+	61197597,61197597	61205320,61205320	T13C1	Caffeine	PBMC	CO1	Water	SE	3	3	0	6.27337716575139	0.0306593794925667	ENSG00000167985,ENSG00000256591	NA
DP6;chr11:614174:614399:-@chr11:613951:614037:-@chr11:613785:613865:-;T23C1;PBMC	DP6	chr11:614174:614399:-@chr11:613951:614037:-@chr11:613785:613865:-	chr11	-	613785,613785	614399,614399	T23C1	Vitamin D	PBMC	CO2	Ethanol	SE	2	2	2	-4.13127477398992	0.060123829322859	ENSG00000185507	IRF7
DP6;chr11:62407099:62407203:-@chr11:62406831:62406939:-@chr11:62406455:62406582:-;T23C1;PBMC	DP6	chr11:62407099:62407203:-@chr11:62406831:62406939:-@chr11:62406455:62406582:-	chr11	-	62406455,62406455	62407203,62407203	T23C1	Vitamin D	PBMC	CO2	Ethanol	SE	3	2	2	-3.9591869844252	0.0647313754304191	ENSG00000089597	GANAB
DP6;chr11:63670533:63670630:+@chr11:63671458:63671619:+@chr11:63672258:63672515:+;T23C1;PBMC	DP6	chr11:63670533:63670630:+@chr11:63671458:63671619:+@chr11:63672258:63672515:+	chr11	+	63670533,63670533	63672515,63672515	T23C1	Vitamin D	PBMC	CO2	Ethanol	SE	3	2	2	-4.75961208591856	0.0324229721182453	ENSG00000072518	MARK2
DP6;chr11:6502677:6502785:+@chr11:6502987:6503082:+@chr11:6503275:6503519:+;T23C1;PBMC	DP6	chr11:6502677:6502785:+@chr11:6502987:6503082:+@chr11:6503275:6503519:+	chr11	+	6502677,6502677	6503519,6503519	T23C1	Vitamin D	PBMC	CO2	Ethanol	SE	3	2	2	-5.03290930914869	0.0306593794925667	ENSG00000132286	TIMM10B
DP6;chr11:65480393:65480529:+@chr11:65480819:65480974:+@chr11:65481064:65481138:+;T13C1;PBMC	DP6	chr11:65480393:65480529:+@chr11:65480819:65480974:+@chr11:65481064:65481138:+	chr11	+	65480393,65480393	65481138,65481138	T13C1	Caffeine	PBMC	CO1	Water	SE	3	2	0	4.407785552386	0.0511703330916442	ENSG00000172977	KAT5
DP6;chr11:66407171:66407594:+@chr11:66410921:66411611:+@chr11:66413498:66413944:+;T23C1;PBMC	DP6	chr11:66407171:66407594:+@chr11:66410921:66411611:+@chr11:66413498:66413944:+	chr11	+	66407171,66407171	66413944,66413944	T23C1	Vitamin D	PBMC	CO2	Ethanol	SE	3	2	0	4.63869192659762	0.0324229721182453	ENSG00000173933	RBM4
DP6;chr11:67169199:67169376:-@chr11:67168539:67168670:-@chr11:67168160:67168390:-;T23C1;PBMC	DP6	chr11:67169199:67169376:-@chr11:67168539:67168670:-@chr11:67168160:67168390:-	chr11	-	67168160,67168160	67169376,67169376	T23C1	Vitamin D	PBMC	CO2	Ethanol	SE	3	3	3	-5.59368643195964	0.0306593794925667	ENSG00000172531	PPP1CA
DP6;chr11:67169199:67169376:-@chr11:67168539:67168703:-@chr11:67168160:67168390:-;T23C1;PBMC	DP6	chr11:67169199:67169376:-@chr11:67168539:67168703:-@chr11:67168160:67168390:-	chr11	-	67168160,67168160	67169376,67169376	T23C1	Vitamin D	PBMC	CO2	Ethanol	SE	3	3	3	-3.98992260761662	0.0647313754304191	ENSG00000172531	PPP1CA
DP6;chr11:67195935:67196094:+@chr11:67196453:67196493:+@chr11:67196591:67196711:+;T23C1;PBMC	DP6	chr11:67195935:67196094:+@chr11:67196453:67196493:+@chr11:67196591:67196711:+	chr11	+	67195935,67195935	67196711,67196711	T23C1	Vitamin D	PBMC	CO2	Ethanol	SE	3	2	2	-4.60807223466299	0.0324229721182453	ENSG00000175634	RPS6KB2
DP6;chr1:1685723:1685822:-@chr1:1685490:1685647:-@chr1:1685006:1685088:-;T23C1;PBMC	DP6	chr1:1685723:1685822:-@chr1:1685490:1685647:-@chr1:1685006:1685088:-	chr1	-	1685006,1685006	1685822,1685822	T23C1	Vitamin D	PBMC	CO2	Ethanol	SE	3	3	3	-4.84463059819443	0.0324229721182453	ENSG00000008130	NADK
DP6;chr11:70196029:70196145:+@chr11:70197100:70197129:+@chr11:70200407:70200558:+;T5C1;PBMC	DP6	chr11:70196029:70196145:+@chr11:70197100:70197129:+@chr11:70200407:70200558:+	chr11	+	70196029,70196029	70200558,70200558	T5C1	Vitamin B6	PBMC	CO1	Water	SE	2	2	2	-3.77807225917594	0.120124454077434	ENSG00000131626	PPFIA1
DP6;chr1:170501263:170501425:+@chr1:170502605:170502792:+@chr1:170508351:170508708:+;T23C1;PBMC	DP6	chr1:170501263:170501425:+@chr1:170502605:170502792:+@chr1:170508351:170508708:+	chr1	+	170501263,170501263	170508708,170508708	T23C1	Vitamin D	PBMC	CO2	Ethanol	SE	3	1	0	3.81922403567472	0.093731421277877	NA	NA
DP6;chr11:71185441:71185572:+@chr11:71187079:71188484:+@chr11:71189441:71189515:+;T13C1;PBMC	DP6	chr11:71185441:71185572:+@chr11:71187079:71188484:+@chr11:71189441:71189515:+	chr11	+	71185441,71185441	71189515,71189515	T13C1	Caffeine	PBMC	CO1	Water	SE	3	3	0	4.46037616128479	0.0426022773181596	ENSG00000172890	NADSYN1
DP6;chr11:71709958:71710065:+@chr11:71710274:71710708:+@chr11:71710973:71711058:+;T13C1;PBMC	DP6	chr11:71709958:71710065:+@chr11:71710274:71710708:+@chr11:71710973:71711058:+	chr11	+	71709958,71709958	71711058,71711058	T13C1	Caffeine	PBMC	CO1	Water	SE	3	2	0	4.35859481356308	0.0538134029282016	ENSG00000137496	IL18BP
DP6;chr11:72416850:72416935:-@chr11:72415197:72415379:-@chr11:72413950:72414124:-;T23C1;PBMC	DP6	chr11:72416850:72416935:-@chr11:72415197:72415379:-@chr11:72413950:72414124:-	chr11	-	72413950,72413950	72416935,72416935	T23C1	Vitamin D	PBMC	CO2	Ethanol	SE	3	3	3	-5.09340927905003	0.0306593794925667	ENSG00000186635	ARAP1
DP6;chr11:75112684:75112777:+@chr11:75113348:75113490:+@chr11:75115064:75115251:+;T13C1;PBMC	DP6	chr11:75112684:75112777:+@chr11:75113348:75113490:+@chr11:75115064:75115251:+	chr11	+	75112684,75112684	75115251,75115251	T13C1	Caffeine	PBMC	CO1	Water	SE	3	3	0	5.75396894206411	0.0306593794925667	ENSG00000149273	RPS3
DP6;chr11:75112684:75112777:+@chr11:75113348:75113490:+@chr11:75115064:75115251:+;T5C1;PBMC	DP6	chr11:75112684:75112777:+@chr11:75113348:75113490:+@chr11:75115064:75115251:+	chr11	+	75112684,75112684	75115251,75115251	T5C1	Vitamin B6	PBMC	CO1	Water	SE	3	3	0	5.29816945194172	0.0306593794925667	ENSG00000149273	RPS3
DP6;chr1:181003023:181003210:+@chr1:181006133:181006248:+@chr1:181018188:181018448:+;T23C1;PBMC	DP6	chr1:181003023:181003210:+@chr1:181006133:181006248:+@chr1:181018188:181018448:+	chr1	+	181003023,181003023	181018448,181018448	T23C1	Vitamin D	PBMC	CO2	Ethanol	SE	3	2	0	3.93999222715007	0.0651604758981066	NA	NA
DP6;chr1:182360814:182361341:-@chr1:182359632:182359987:-@chr1:182357707:182357885:-;T16C1;PBMC	DP6	chr1:182360814:182361341:-@chr1:182359632:182359987:-@chr1:182357707:182357885:-	chr1	-	182357707,182357707	182361341,182361341	T16C1	Iron (C1)	PBMC	CO1	Water	SE	3	2	0	4.42166960447737	0.0511703330916442	ENSG00000135821	GLUL
DP6;chr1:182360814:182361341:-@chr1:182359632:182359987:-@chr1:182357707:182357885:-;T23C1;PBMC	DP6	chr1:182360814:182361341:-@chr1:182359632:182359987:-@chr1:182357707:182357885:-	chr1	-	182357707,182357707	182361341,182361341	T23C1	Vitamin D	PBMC	CO2	Ethanol	SE	3	3	0	6.66308444068579	0.0306593794925667	ENSG00000135821	GLUL
DP6;chr1:182823165:182823313:+@chr1:182824712:182824848:+@chr1:182825667:182825713:+;T13C1;PBMC	DP6	chr1:182823165:182823313:+@chr1:182824712:182824848:+@chr1:182825667:182825713:+	chr1	+	182823165,182823165	182825713,182825713	T13C1	Caffeine	PBMC	CO1	Water	SE	3	3	0	5.27011505639167	0.0306593794925667	ENSG00000135829	DHX9
DP6;chr1:182823165:182823313:+@chr1:182824712:182824848:+@chr1:182825667:182825713:+;T23C1;PBMC	DP6	chr1:182823165:182823313:+@chr1:182824712:182824848:+@chr1:182825667:182825713:+	chr1	+	182823165,182823165	182825713,182825713	T23C1	Vitamin D	PBMC	CO2	Ethanol	SE	3	2	0	3.98279910706236	0.0647313754304191	ENSG00000135829	DHX9
DP6;chr1:185276146:185276271:-@chr1:185275617:185275757:-@chr1:185274668:185274775:-;T12C1;PBMC	DP6	chr1:185276146:185276271:-@chr1:185275617:185275757:-@chr1:185274668:185274775:-	chr1	-	185274668,185274668	185276271,185276271	T12C1	Dexamethasone	PBMC	CO2	Ethanol	SE	3	3	3	-5.04293684844105	0.0306593794925667	ENSG00000116679	IVNS1ABP
DP6;chr1:185276146:185276271:-@chr1:185275617:185275757:-@chr1:185274668:185274775:-;T16C1;PBMC	DP6	chr1:185276146:185276271:-@chr1:185275617:185275757:-@chr1:185274668:185274775:-	chr1	-	185274668,185274668	185276271,185276271	T16C1	Iron (C1)	PBMC	CO1	Water	SE	3	2	0	3.78610836449232	0.120124454077434	ENSG00000116679	IVNS1ABP
DP6;chr1:185276146:185276271:-@chr1:185275617:185275757:-@chr1:185274668:185274775:-;T23C1;PBMC	DP6	chr1:185276146:185276271:-@chr1:185275617:185275757:-@chr1:185274668:185274775:-	chr1	-	185274668,185274668	185276271,185276271	T23C1	Vitamin D	PBMC	CO2	Ethanol	SE	3	2	0	4.62169958949498	0.0324229721182453	ENSG00000116679	IVNS1ABP
DP6;chr11:85339622:85339732:+@chr11:85342189:85342360:+@chr11:85342731:85342852:+;T23C1;PBMC	DP6	chr11:85339622:85339732:+@chr11:85342189:85342360:+@chr11:85342731:85342852:+	chr11	+	85339622,85339622	85342852,85342852	T23C1	Vitamin D	PBMC	CO2	Ethanol	SE	3	2	2	-4.7866866276187	0.0324229721182453	NA	NA
DP6;chr11:85692172:85692271:-@chr11:85689113:85689136:-@chr11:85687666:85687725:-;T23C1;PBMC	DP6	chr11:85692172:85692271:-@chr11:85689113:85689136:-@chr11:85687666:85687725:-	chr11	-	85687666,85687666	85692271,85692271	T23C1	Vitamin D	PBMC	CO2	Ethanol	SE	3	3	3	-4.78579631383252	0.0324229721182453	ENSG00000073921	PICALM
DP6;chr11:85737334:85737409:-@chr11:85734459:85734584:-@chr11:85733410:85733512:-;T23C1;PBMC	DP6	chr11:85737334:85737409:-@chr11:85734459:85734584:-@chr11:85733410:85733512:-	chr11	-	85733410,85733410	85737409,85737409	T23C1	Vitamin D	PBMC	CO2	Ethanol	SE	3	3	0	6.04410958781226	0.0306593794925667	ENSG00000073921	PICALM
DP6;chr11:86013253:86013520:+@chr11:86014399:86014572:+@chr11:86017287:86017524:+;T23C1;PBMC	DP6	chr11:86013253:86013520:+@chr11:86014399:86014572:+@chr11:86017287:86017524:+	chr11	+	86013253,86013253	86017524,86017524	T23C1	Vitamin D	PBMC	CO2	Ethanol	SE	3	3	0	6.08116417443744	0.0306593794925667	ENSG00000149196	C11orf73
DP6;chr11:9165644:9165825:-@chr11:9164950:9165032:-@chr11:9164269:9164392:-;T23C1;PBMC	DP6	chr11:9165644:9165825:-@chr11:9164950:9165032:-@chr11:9164269:9164392:-	chr11	-	9164269,9164269	9165825,9165825	T23C1	Vitamin D	PBMC	CO2	Ethanol	SE	3	2	2	-4.65258189820495	0.0324229721182453	ENSG00000184014	DENND5A
DP6;chr11:9199679:9199913:-@chr11:9198319:9198449:-@chr11:9192174:9192324:-;T23C1;PBMC	DP6	chr11:9199679:9199913:-@chr11:9198319:9198449:-@chr11:9192174:9192324:-	chr11	-	9192174,9192174	9199913,9199913	T23C1	Vitamin D	PBMC	CO2	Ethanol	SE	3	2	0	4.75178330482124	0.0324229721182453	ENSG00000184014	DENND5A
DP6;chr1:198661476:198661502:+@chr1:198665841:198666038:+@chr1:198668693:198668833:+;T16C1;PBMC	DP6	chr1:198661476:198661502:+@chr1:198665841:198666038:+@chr1:198668693:198668833:+	chr1	+	198661476,198661476	198668833,198668833	T16C1	Iron (C1)	PBMC	CO1	Water	SE	3	3	0	5.3877278180998	0.0306593794925667	ENSG00000081237	PTPRC
DP6;chr1:198661476:198661502:+@chr1:198665841:198666038:+@chr1:198668693:198668833:+;T23C1;PBMC	DP6	chr1:198661476:198661502:+@chr1:198665841:198666038:+@chr1:198668693:198668833:+	chr1	+	198661476,198661476	198668833,198668833	T23C1	Vitamin D	PBMC	CO2	Ethanol	SE	3	2	0	3.79319465162564	0.112320748666564	ENSG00000081237	PTPRC
DP6;chr1:202985088:202985268:+@chr1:202986884:202987047:+@chr1:202987609:202987689:+;T16C1;PBMC	DP6	chr1:202985088:202985268:+@chr1:202986884:202987047:+@chr1:202987609:202987689:+	chr1	+	202985088,202985088	202987689,202987689	T16C1	Iron (C1)	PBMC	CO1	Water	SE	3	2	0	3.90446948305486	0.0651604758981066	ENSG00000163444	TMEM183A
DP6;chr1:206757719:206758016:+@chr1:206758512:206758627:+@chr1:206760158:206762616:+;T23C1;PBMC	DP6	chr1:206757719:206758016:+@chr1:206758512:206758627:+@chr1:206760158:206762616:+	chr1	+	206757719,206757719	206762616,206762616	T23C1	Vitamin D	PBMC	CO2	Ethanol	SE	3	3	3	-6.02501500033933	0.0306593794925667	NA	NA
DP6;chr1:207095163:207095378:-@chr1:207087104:207087439:-@chr1:207086274:207086387:-;T13C1;PBMC	DP6	chr1:207095163:207095378:-@chr1:207087104:207087439:-@chr1:207086274:207086387:-	chr1	-	207086274,207086274	207095378,207095378	T13C1	Caffeine	PBMC	CO1	Water	SE	3	3	0	4.51337636072468	0.0324229721182453	NA	NA
DP6;chr1:207095163:207095378:-@chr1:207087207:207087439:-@chr1:207086274:207086387:-;T13C1;PBMC	DP6	chr1:207095163:207095378:-@chr1:207087207:207087439:-@chr1:207086274:207086387:-	chr1	-	207086274,207086274	207095378,207095378	T13C1	Caffeine	PBMC	CO1	Water	SE	3	3	0	4.15000932120433	0.060123829322859	NA	NA
DP6;chr12:10280346:10280444:-@chr12:10279170:10279307:-@chr12:10277896:10278047:-;T16C1;PBMC	DP6	chr12:10280346:10280444:-@chr12:10279170:10279307:-@chr12:10277896:10278047:-	chr12	-	10277896,10277896	10280444,10280444	T16C1	Iron (C1)	PBMC	CO1	Water	SE	3	2	0	5.24292579544746	0.0306593794925667	ENSG00000172243	CLEC7A
DP6;chr12:10280346:10280444:-@chr12:10279170:10279307:-@chr12:10277896:10278047:-;T23C1;PBMC	DP6	chr12:10280346:10280444:-@chr12:10279170:10279307:-@chr12:10277896:10278047:-	chr12	-	10277896,10277896	10280444,10280444	T23C1	Vitamin D	PBMC	CO2	Ethanol	SE	3	3	0	5.90556785809306	0.0306593794925667	ENSG00000172243	CLEC7A
DP6;chr12:10460417:10460683:+@chr12:10461987:10462079:+@chr12:10462225:10462287:+;T12C1;PBMC	DP6	chr12:10460417:10460683:+@chr12:10461987:10462079:+@chr12:10462225:10462287:+	chr12	+	10460417,10460417	10462287,10462287	T12C1	Dexamethasone	PBMC	CO2	Ethanol	SE	3	2	0	3.77279988686047	0.120124454077434	ENSG00000134539	KLRD1
DP6;chr12:104682709:104682818:+@chr12:104703537:104703728:+@chr12:104705068:104705190:+;T23C1;PBMC	DP6	chr12:104682709:104682818:+@chr12:104703537:104703728:+@chr12:104705068:104705190:+	chr12	+	104682709,104682709	104705190,104705190	T23C1	Vitamin D	PBMC	CO2	Ethanol	SE	3	3	0	5.47608135684229	0.0306593794925667	ENSG00000198431	TXNRD1
DP6;chr12:104682709:104682818:+@chr12:104703537:104703877:+@chr12:104705068:104705190:+;T23C1;PBMC	DP6	chr12:104682709:104682818:+@chr12:104703537:104703877:+@chr12:104705068:104705190:+	chr12	+	104682709,104682709	104705190,104705190	T23C1	Vitamin D	PBMC	CO2	Ethanol	SE	3	3	0	6.67809307169395	0.0306593794925667	ENSG00000198431	TXNRD1
DP6;chr12:10762430:10762540:-@chr12:10761697:10761982:-@chr12:10760453:10760535:-;T23C1;PBMC	DP6	chr12:10762430:10762540:-@chr12:10761697:10761982:-@chr12:10760453:10760535:-	chr12	-	10760453,10760453	10762540,10762540	T23C1	Vitamin D	PBMC	CO2	Ethanol	SE	3	2	0	4.89280482259791	0.0306593794925667	ENSG00000111196	MAGOHB
DP6;chr12:110939854:110939916:-@chr12:110934628:110934807:-@chr12:110933817:110934008:-;T23C1;PBMC	DP6	chr12:110939854:110939916:-@chr12:110934628:110934807:-@chr12:110933817:110934008:-	chr12	-	110933817,110933817	110939916,110939916	T23C1	Vitamin D	PBMC	CO2	Ethanol	SE	3	3	0	4.79681069792567	0.0324229721182453	ENSG00000111237	VPS29
DP6;chr12:110939854:110939916:-@chr12:110937262:110937351:-@chr12:110933817:110934008:-;T14C1;PBMC	DP6	chr12:110939854:110939916:-@chr12:110937262:110937351:-@chr12:110933817:110934008:-	chr12	-	110933817,110933817	110939916,110939916	T14C1	Nicotine	PBMC	CO1	Water	SE	3	2	0	3.84251839761185	0.0839037217411082	ENSG00000111237	VPS29
DP6;chr12:110939854:110939916:-@chr12:110937340:110937351:-@chr12:110933817:110934008:-;T13C1;PBMC	DP6	chr12:110939854:110939916:-@chr12:110937340:110937351:-@chr12:110933817:110934008:-	chr12	-	110933817,110933817	110939916,110939916	T13C1	Caffeine	PBMC	CO1	Water	SE	3	3	0	5.15177247892466	0.0306593794925667	ENSG00000111237	VPS29
DP6;chr12:112451152:112451413:+@chr12:112457560:112457698:+@chr12:112459954:112461024:+;T13C1;PBMC	DP6	chr12:112451152:112451413:+@chr12:112457560:112457698:+@chr12:112459954:112461024:+	chr12	+	112451152,112451152	112461024,112461024	T13C1	Caffeine	PBMC	CO1	Water	SE	3	3	3	-6.00896790203905	0.0306593794925667	ENSG00000089248	ERP29
DP6;chr12:112451152:112451413:+@chr12:112457560:112457698:+@chr12:112459954:112461024:+;T16C1;PBMC	DP6	chr12:112451152:112451413:+@chr12:112457560:112457698:+@chr12:112459954:112461024:+	chr12	+	112451152,112451152	112461024,112461024	T16C1	Iron (C1)	PBMC	CO1	Water	SE	3	3	3	-5.14114266110857	0.0306593794925667	ENSG00000089248	ERP29
DP6;chr12:112451152:112451413:+@chr12:112457560:112457698:+@chr12:112459954:112461024:+;T23C1;PBMC	DP6	chr12:112451152:112451413:+@chr12:112457560:112457698:+@chr12:112459954:112461024:+	chr12	+	112451152,112451152	112461024,112461024	T23C1	Vitamin D	PBMC	CO2	Ethanol	SE	3	3	3	-6.29578030756819	0.0306593794925667	ENSG00000089248	ERP29
DP6;chr12:121476577:121477045:-@chr12:121471264:121471546:-@chr12:121469245:121469420:-;T23C1;PBMC	DP6	chr12:121476577:121477045:-@chr12:121471264:121471546:-@chr12:121469245:121469420:-	chr12	-	121469245,121469245	121477045,121477045	T23C1	Vitamin D	PBMC	CO2	Ethanol	SE	3	3	3	-6.69057554738114	0.0306593794925667	ENSG00000135114	OASL
DP6;chr12:122701035:122701131:-@chr12:122694244:122694405:-@chr12:122692209:122693124:-;T23C1;PBMC	DP6	chr12:122701035:122701131:-@chr12:122694244:122694405:-@chr12:122692209:122693124:-	chr12	-	122692209,122692209	122701131,122701131	T23C1	Vitamin D	PBMC	CO2	Ethanol	SE	3	3	0	3.70504314934573	0.136454221577718	NA	NA
DP6;chr12:123011395:123011560:-@chr12:123007346:123007453:-@chr12:123006690:123006846:-;T23C1;PBMC	DP6	chr12:123011395:123011560:-@chr12:123007346:123007453:-@chr12:123006690:123006846:-	chr12	-	123006690,123006690	123011560,123011560	T23C1	Vitamin D	PBMC	CO2	Ethanol	SE	3	3	0	5.92607904645531	0.0306593794925667	NA	NA
DP6;chr12:123717844:123718078:+@chr12:123718287:123718471:+@chr12:123738194:123738503:+;T23C1;PBMC	DP6	chr12:123717844:123718078:+@chr12:123718287:123718471:+@chr12:123738194:123738503:+	chr12	+	123717844,123717844	123738503,123738503	T23C1	Vitamin D	PBMC	CO2	Ethanol	SE	3	3	0	4.35432092122099	0.0538134029282016	ENSG00000130921	C12orf65
DP6;chr12:124826369:124826620:-@chr12:124825148:124825240:-@chr12:124824840:124824989:-;T23C1;PBMC	DP6	chr12:124826369:124826620:-@chr12:124825148:124825240:-@chr12:124824840:124824989:-	chr12	-	124824840,124824840	124826620,124826620	T23C1	Vitamin D	PBMC	CO2	Ethanol	SE	2	2	2	-4.4811732093265	0.0324229721182453	ENSG00000196498	NCOR2
DP6;chr12:124826369:124826620:-@chr12:124825148:124825297:-@chr12:124824840:124824989:-;T23C1;PBMC	DP6	chr12:124826369:124826620:-@chr12:124825148:124825297:-@chr12:124824840:124824989:-	chr12	-	124824840,124824840	124826620,124826620	T23C1	Vitamin D	PBMC	CO2	Ethanol	SE	2	2	2	-5.13374323941017	0.0306593794925667	ENSG00000196498	NCOR2
DP6;chr1:21267984:21268823:-@chr1:21267752:21267888:-@chr1:21231376:21231464:-;T23C1;PBMC	DP6	chr1:21267984:21268823:-@chr1:21267752:21267888:-@chr1:21231376:21231464:-	chr1	-	21231376,21231376	21268823,21268823	T23C1	Vitamin D	PBMC	CO2	Ethanol	SE	3	2	0	4.20441302759039	0.0584204349556539	ENSG00000075151	EIF4G3
DP6;chr12:129299320:129299615:-@chr12:129294488:129294598:-@chr12:129293941:129294018:-;T5C1;PBMC	DP6	chr12:129299320:129299615:-@chr12:129294488:129294598:-@chr12:129293941:129294018:-	chr12	-	129293941,129293941	129299615,129299615	T5C1	Vitamin B6	PBMC	CO1	Water	SE	2	1	1	-3.69512904778015	0.136454221577718	ENSG00000139370	SLC15A4
DP6;chr12:131356617:131356671:+@chr12:131357129:131357174:+@chr12:131357381:131357465:+;T23C1;PBMC	DP6	chr12:131356617:131356671:+@chr12:131357129:131357174:+@chr12:131357381:131357465:+	chr12	+	131356617,131356617	131357465,131357465	T23C1	Vitamin D	PBMC	CO2	Ethanol	SE	3	3	3	-6.68242366026419	0.0306593794925667	ENSG00000132341	RAN
DP6;chr1:222885550:222885864:-@chr1:222884721:222884887:-@chr1:222876490:222876559:-;T23C1;PBMC	DP6	chr1:222885550:222885864:-@chr1:222884721:222884887:-@chr1:222876490:222876559:-	chr1	-	222876490,222876490	222885864,222885864	T23C1	Vitamin D	PBMC	CO2	Ethanol	SE	3	3	0	4.59141508213502	0.0324229721182453	ENSG00000186063	AIDA
DP6;chr1:224592132:224592272:-@chr1:224589706:224589811:-@chr1:224588652:224588771:-;T23C1;PBMC	DP6	chr1:224592132:224592272:-@chr1:224589706:224589811:-@chr1:224588652:224588771:-	chr1	-	224588652,224588652	224592272,224592272	T23C1	Vitamin D	PBMC	CO2	Ethanol	SE	3	2	0	3.74550709023833	0.13431430812324	ENSG00000162923	WDR26
DP6;chr1:224605962:224606118:-@chr1:224600955:224601037:-@chr1:224599129:224599267:-;T23C1;PBMC	DP6	chr1:224605962:224606118:-@chr1:224600955:224601037:-@chr1:224599129:224599267:-	chr1	-	224599129,224599129	224606118,224606118	T23C1	Vitamin D	PBMC	CO2	Ethanol	SE	3	3	0	5.15596816998989	0.0306593794925667	ENSG00000162923	WDR26
DP6;chr1:228327929:228328064:+@chr1:228328825:228328989:+@chr1:228333212:228333325:+;T13C1;PBMC	DP6	chr1:228327929:228328064:+@chr1:228328825:228328989:+@chr1:228333212:228333325:+	chr1	+	228327929,228327929	228333325,228333325	T13C1	Caffeine	PBMC	CO1	Water	SE	3	2	0	4.86683179498109	0.0324229721182453	ENSG00000143774	GUK1
DP6;chr12:31478958:31479159:-@chr12:31457916:31458057:-@chr12:31451011:31451158:-;T13C1;PBMC	DP6	chr12:31478958:31479159:-@chr12:31457916:31458057:-@chr12:31451011:31451158:-	chr12	-	31451011,31451011	31479159,31479159	T13C1	Caffeine	PBMC	CO1	Water	SE	3	2	2	-4.45209760547008	0.0511703330916442	ENSG00000139146	FAM60A
DP6;chr12:31478958:31479159:-@chr12:31457916:31458057:-@chr12:31451011:31451158:-;T23C1;PBMC	DP6	chr12:31478958:31479159:-@chr12:31457916:31458057:-@chr12:31451011:31451158:-	chr12	-	31451011,31451011	31479159,31479159	T23C1	Vitamin D	PBMC	CO2	Ethanol	SE	3	3	0	6.16801780583251	0.0306593794925667	ENSG00000139146	FAM60A
DP6;chr12:31478958:31479159:-@chr12:31457920:31458057:-@chr12:31451011:31451158:-;T13C1;PBMC	DP6	chr12:31478958:31479159:-@chr12:31457920:31458057:-@chr12:31451011:31451158:-	chr12	-	31451011,31451011	31479159,31479159	T13C1	Caffeine	PBMC	CO1	Water	SE	3	2	2	-4.47570338527687	0.0324229721182453	ENSG00000139146	FAM60A
DP6;chr12:31478958:31479159:-@chr12:31457920:31458057:-@chr12:31451011:31451158:-;T23C1;PBMC	DP6	chr12:31478958:31479159:-@chr12:31457920:31458057:-@chr12:31451011:31451158:-	chr12	-	31451011,31451011	31479159,31479159	T23C1	Vitamin D	PBMC	CO2	Ethanol	SE	3	3	0	6.0826384715635	0.0306593794925667	ENSG00000139146	FAM60A
DP6;chr12:3939056:3939184:-@chr12:3938076:3938196:-@chr12:3935324:3935399:-;T13C1;PBMC	DP6	chr12:3939056:3939184:-@chr12:3938076:3938196:-@chr12:3935324:3935399:-	chr12	-	3935324,3935324	3939184,3939184	T13C1	Caffeine	PBMC	CO1	Water	SE	2	1	0	3.65990440492692	0.148208279450682	ENSG00000111224	PARP11
DP6;chr1:241803184:241803701:-@chr1:241767562:241767881:-@chr1:241761048:241761299:-;T12C1;PBMC	DP6	chr1:241803184:241803701:-@chr1:241767562:241767881:-@chr1:241761048:241761299:-	chr1	-	241761048,241761048	241803701,241803701	T12C1	Dexamethasone	PBMC	CO2	Ethanol	SE	3	2	2	-4.03766163906149	0.0647313754304191	ENSG00000054277	OPN3
DP6;chr1:241803184:241803701:-@chr1:241767562:241767881:-@chr1:241761048:241761299:-;T23C1;PBMC	DP6	chr1:241803184:241803701:-@chr1:241767562:241767881:-@chr1:241761048:241761299:-	chr1	-	241761048,241761048	241803701,241803701	T23C1	Vitamin D	PBMC	CO2	Ethanol	SE	2	1	1	-3.78538688523619	0.120124454077434	ENSG00000054277	OPN3
DP6;chr1:241803184:241803701:-@chr1:241767722:241767881:-@chr1:241761048:241761299:-;T23C1;PBMC	DP6	chr1:241803184:241803701:-@chr1:241767722:241767881:-@chr1:241761048:241761299:-	chr1	-	241761048,241761048	241803701,241803701	T23C1	Vitamin D	PBMC	CO2	Ethanol	SE	2	2	2	-3.7440064057987	0.13431430812324	ENSG00000054277	OPN3
DP6;chr1:244614937:244615436:-@chr1:244613292:244613473:-@chr1:244600968:244601070:-;T23C1;PBMC	DP6	chr1:244614937:244615436:-@chr1:244613292:244613473:-@chr1:244600968:244601070:-	chr1	-	244600968,244600968	244615436,244615436	T23C1	Vitamin D	PBMC	CO2	Ethanol	SE	3	3	0	4.35501229279885	0.0538134029282016	ENSG00000035687	ADSS
DP6;chr12:49406845:49406893:-@chr12:49402209:49402382:-@chr12:49399526:49399635:-;T23C1;PBMC	DP6	chr12:49406845:49406893:-@chr12:49402209:49402382:-@chr12:49399526:49399635:-	chr12	-	49399526,49399526	49406893,49406893	T23C1	Vitamin D	PBMC	CO2	Ethanol	SE	3	3	0	4.85609217877775	0.0324229721182453	ENSG00000181929	PRKAG1
DP6;chr1:24973158:24973280:+@chr1:24973570:24973699:+@chr1:24975350:24975520:+;T13C1;PBMC	DP6	chr1:24973158:24973280:+@chr1:24973570:24973699:+@chr1:24975350:24975520:+	chr1	+	24973158,24973158	24975520,24975520	T13C1	Caffeine	PBMC	CO1	Water	SE	3	3	0	4.60448631999971	0.0324229721182453	ENSG00000133226	SRRM1
DP6;chr1:24973158:24973280:+@chr1:24973570:24973699:+@chr1:24975350:24975520:+;T23C1;PBMC	DP6	chr1:24973158:24973280:+@chr1:24973570:24973699:+@chr1:24975350:24975520:+	chr1	+	24973158,24973158	24975520,24975520	T23C1	Vitamin D	PBMC	CO2	Ethanol	SE	3	3	0	6.13111541439577	0.0306593794925667	ENSG00000133226	SRRM1
DP6;chr12:49961831:49961911:-@chr12:49960505:49960624:-@chr12:49959860:49959998:-;T13C1;PBMC	DP6	chr12:49961831:49961911:-@chr12:49960505:49960624:-@chr12:49959860:49959998:-	chr12	-	49959860,49959860	49961911,49961911	T13C1	Caffeine	PBMC	CO1	Water	SE	3	2	0	4.23101889443975	0.0584204349556539	ENSG00000187778	MCRS1
DP6;chr12:50135340:50135394:+@chr12:50135740:50136063:+@chr12:50146247:50146332:+;T23C1;PBMC	DP6	chr12:50135340:50135394:+@chr12:50135740:50136063:+@chr12:50146247:50146332:+	chr12	+	50135340,50135340	50146332,50146332	T23C1	Vitamin D	PBMC	CO2	Ethanol	SE	3	2	0	5.08686664985597	0.0306593794925667	ENSG00000139644	TMBIM6
DP6;chr12:50135340:50135394:+@chr12:50138196:50138325:+@chr12:50146247:50146332:+;T23C1;PBMC	DP6	chr12:50135340:50135394:+@chr12:50138196:50138325:+@chr12:50146247:50146332:+	chr12	+	50135340,50135340	50146332,50146332	T23C1	Vitamin D	PBMC	CO2	Ethanol	SE	3	2	0	4.39949413387966	0.0538134029282016	ENSG00000139644	TMBIM6
DP6;chr12:50528329:50528485:-@chr12:50526745:50527851:-@chr12:50523581:50524477:-;T23C1;PBMC	DP6	chr12:50528329:50528485:-@chr12:50526745:50527851:-@chr12:50523581:50524477:-	chr12	-	50523581,50523581	50528485,50528485	T23C1	Vitamin D	PBMC	CO2	Ethanol	SE	3	3	0	5.32232197026344	0.0306593794925667	ENSG00000139624	CERS5
DP6;chr12:50794592:50794811:+@chr12:50806188:50806236:+@chr12:50821545:50821692:+;T23C1;PBMC	DP6	chr12:50794592:50794811:+@chr12:50806188:50806236:+@chr12:50821545:50821692:+	chr12	+	50794592,50794592	50821692,50821692	T23C1	Vitamin D	PBMC	CO2	Ethanol	SE	3	2	0	3.72766694798264	0.135070814723013	ENSG00000161813	LARP4
DP6;chr12:53689235:53689423:+@chr12:53689623:53689725:+@chr12:53690214:53691708:+;T23C1;PBMC	DP6	chr12:53689235:53689423:+@chr12:53689623:53689725:+@chr12:53690214:53691708:+	chr12	+	53689235,53689235	53691708,53691708	T23C1	Vitamin D	PBMC	CO2	Ethanol	SE	3	2	2	-3.68717362116633	0.136454221577718	ENSG00000123349	PFDN5
DP6;chr12:53689235:53689423:+@chr12:53689623:53689725:+@chr12:53691634:53691708:+;T13C1;PBMC	DP6	chr12:53689235:53689423:+@chr12:53689623:53689725:+@chr12:53691634:53691708:+	chr12	+	53689235,53689235	53691708,53691708	T13C1	Caffeine	PBMC	CO1	Water	SE	3	2	0	4.0149556421155	0.0647313754304191	ENSG00000123349	PFDN5
DP6;chr12:53689235:53689423:+@chr12:53689623:53690059:+@chr12:53691634:53691708:+;T13C1;PBMC	DP6	chr12:53689235:53689423:+@chr12:53689623:53690059:+@chr12:53691634:53691708:+	chr12	+	53689235,53689235	53691708,53691708	T13C1	Caffeine	PBMC	CO1	Water	SE	3	2	0	4.17297218690273	0.060123829322859	ENSG00000123349	PFDN5
DP6;chr12:53689235:53689423:+@chr12:53689623:53690251:+@chr12:53691634:53691708:+;T13C1;PBMC	DP6	chr12:53689235:53689423:+@chr12:53689623:53690251:+@chr12:53691634:53691708:+	chr12	+	53689235,53689235	53691708,53691708	T13C1	Caffeine	PBMC	CO1	Water	SE	3	3	0	4.33938219128459	0.0538134029282016	ENSG00000123349	PFDN5
DP6;chr12:53689235:53689423:+@chr12:53690214:53691708:+@chr12:53691829:53691934:+;T23C1;PBMC	DP6	chr12:53689235:53689423:+@chr12:53690214:53691708:+@chr12:53691829:53691934:+	chr12	+	53689235,53689235	53691934,53691934	T23C1	Vitamin D	PBMC	CO2	Ethanol	SE	3	3	3	-6.88435813180341	0.0306593794925667	ENSG00000123349	PFDN5
DP6;chr12:53689235:53689423:+@chr12:53690214:53691708:+@chr12:53691829:53691934:+;T5C1;PBMC	DP6	chr12:53689235:53689423:+@chr12:53690214:53691708:+@chr12:53691829:53691934:+	chr12	+	53689235,53689235	53691934,53691934	T5C1	Vitamin B6	PBMC	CO1	Water	SE	3	3	0	4.25242979899061	0.0538134029282016	ENSG00000123349	PFDN5
DP6;chr12:53689235:53689423:+@chr12:53690238:53690335:+@chr12:53691634:53691708:+;T13C1;PBMC	DP6	chr12:53689235:53689423:+@chr12:53690238:53690335:+@chr12:53691634:53691708:+	chr12	+	53689235,53689235	53691708,53691708	T13C1	Caffeine	PBMC	CO1	Water	SE	3	3	0	4.47184676608803	0.0426022773181596	ENSG00000123349	PFDN5
DP6;chr12:53689235:53689423:+@chr12:53691634:53691692:+@chr12:53691829:53691934:+;T23C1;PBMC	DP6	chr12:53689235:53689423:+@chr12:53691634:53691692:+@chr12:53691829:53691934:+	chr12	+	53689235,53689235	53691934,53691934	T23C1	Vitamin D	PBMC	CO2	Ethanol	SE	3	3	3	-6.0845380457389	0.0306593794925667	ENSG00000123349	PFDN5
DP6;chr12:53689235:53689423:+@chr12:53691634:53691708:+@chr12:53691829:53691934:+;T23C1;PBMC	DP6	chr12:53689235:53689423:+@chr12:53691634:53691708:+@chr12:53691829:53691934:+	chr12	+	53689235,53689235	53691934,53691934	T23C1	Vitamin D	PBMC	CO2	Ethanol	SE	3	3	3	-6.79541078044167	0.0306593794925667	ENSG00000123349	PFDN5
DP6;chr12:55377778:55377950:-@chr12:55375558:55375729:-@chr12:55368184:55368391:-;T16C1;PBMC	DP6	chr12:55377778:55377950:-@chr12:55375558:55375729:-@chr12:55368184:55368391:-	chr12	-	55368184,55368184	55377950,55377950	T16C1	Iron (C1)	PBMC	CO1	Water	SE	3	3	3	-5.68825547916065	0.0306593794925667	ENSG00000135426	TESPA1
DP6;chr12:55377778:55377950:-@chr12:55375558:55375729:-@chr12:55368184:55368391:-;T23C1;PBMC	DP6	chr12:55377778:55377950:-@chr12:55375558:55375729:-@chr12:55368184:55368391:-	chr12	-	55368184,55368184	55377950,55377950	T23C1	Vitamin D	PBMC	CO2	Ethanol	SE	3	3	3	-4.67436319649665	0.0324229721182453	ENSG00000135426	TESPA1
DP6;chr12:56552468:56552495:+@chr12:56553371:56553514:+@chr12:56553759:56553932:+;T23C1;PBMC	DP6	chr12:56552468:56552495:+@chr12:56553371:56553514:+@chr12:56553759:56553932:+	chr12	+	56552468,56552468	56553932,56553932	T23C1	Vitamin D	PBMC	CO2	Ethanol	SE	3	3	3	-5.32918969286001	0.0306593794925667	ENSG00000092841	MYL6
DP6;chr12:56552468:56552495:+@chr12:56553407:56553514:+@chr12:56553759:56553932:+;T23C1;PBMC	DP6	chr12:56552468:56552495:+@chr12:56553407:56553514:+@chr12:56553759:56553932:+	chr12	+	56552468,56552468	56553932,56553932	T23C1	Vitamin D	PBMC	CO2	Ethanol	SE	3	3	3	-5.87132149437381	0.0306593794925667	ENSG00000092841	MYL6
DP6;chr12:56748250:56748398:-@chr12:56745076:56745234:-@chr12:56744882:56744974:-;T23C1;PBMC	DP6	chr12:56748250:56748398:-@chr12:56745076:56745234:-@chr12:56744882:56744974:-	chr12	-	56744882,56744882	56748398,56748398	T23C1	Vitamin D	PBMC	CO2	Ethanol	SE	3	3	3	-5.67053045111887	0.0306593794925667	ENSG00000170581	STAT2
DP6;chr12:57039621:57039852:-@chr12:57038955:57039137:-@chr12:57038565:57038739:-;T23C1;PBMC	DP6	chr12:57039621:57039852:-@chr12:57038955:57039137:-@chr12:57038565:57038739:-	chr12	-	57038565,57038565	57039852,57039852	T23C1	Vitamin D	PBMC	CO2	Ethanol	SE	3	2	2	-4.32536184822923	0.0538134029282016	NA	NA
DP6;chr12:57486846:57486978:+@chr12:57487190:57487381:+@chr12:57488395:57489259:+;T23C1;PBMC	DP6	chr12:57486846:57486978:+@chr12:57487190:57487381:+@chr12:57488395:57489259:+	chr12	+	57486846,57486846	57489259,57489259	T23C1	Vitamin D	PBMC	CO2	Ethanol	SE	3	2	2	-3.9288972029327	0.0651604758981066	ENSG00000166886	NAB2
DP6;chr12:57504912:57505196:-@chr12:57501388:57501526:-@chr12:57501014:57501097:-;T18C1;PBMC	DP6	chr12:57504912:57505196:-@chr12:57501388:57501526:-@chr12:57501014:57501097:-	chr12	-	57501014,57501014	57505196,57505196	T18C1	Molybdenum	PBMC	CO1	Water	SE	3	3	0	5.42249945424137	0.0306593794925667	ENSG00000166888	STAT6
DP6;chr12:57504912:57505196:-@chr12:57501388:57501526:-@chr12:57501014:57501097:-;T23C1;PBMC	DP6	chr12:57504912:57505196:-@chr12:57501388:57501526:-@chr12:57501014:57501097:-	chr12	-	57501014,57501014	57505196,57505196	T23C1	Vitamin D	PBMC	CO2	Ethanol	SE	3	3	3	-5.2065865560169	0.0306593794925667	ENSG00000166888	STAT6
DP6;chr12:57504912:57505196:-@chr12:57501388:57501526:-@chr12:57501014:57501097:-;T4C1;PBMC	DP6	chr12:57504912:57505196:-@chr12:57501388:57501526:-@chr12:57501014:57501097:-	chr12	-	57501014,57501014	57505196,57505196	T4C1	Vitamin B5	PBMC	CO1	Water	SE	3	2	0	3.7724363735362	0.120124454077434	ENSG00000166888	STAT6
DP6;chr12:57624586:57624783:+@chr12:57625264:57625343:+@chr12:57625496:57625696:+;T23C1;PBMC	DP6	chr12:57624586:57624783:+@chr12:57625264:57625343:+@chr12:57625496:57625696:+	chr12	+	57624586,57624586	57625696,57625696	T23C1	Vitamin D	PBMC	CO2	Ethanol	SE	3	3	3	-5.50741976257187	0.0306593794925667	ENSG00000182199	SHMT2
DP6;chr12:58112776:58112965:+@chr12:58113882:58114046:+@chr12:58114189:58114301:+;T13C1;PBMC	DP6	chr12:58112776:58112965:+@chr12:58113882:58114046:+@chr12:58114189:58114301:+	chr12	+	58112776,58112776	58114301,58114301	T13C1	Caffeine	PBMC	CO1	Water	SE	3	3	0	5.40969887327887	0.0306593794925667	ENSG00000135506	OS9
DP6;chr12:58112776:58112965:+@chr12:58113882:58114046:+@chr12:58114189:58114301:+;T23C1;PBMC	DP6	chr12:58112776:58112965:+@chr12:58113882:58114046:+@chr12:58114189:58114301:+	chr12	+	58112776,58112776	58114301,58114301	T23C1	Vitamin D	PBMC	CO2	Ethanol	SE	3	3	3	-6.46977060170834	0.0306593794925667	ENSG00000135506	OS9
DP6;chr12:66563635:66563807:-@chr12:66562695:66563133:-@chr12:66547120:66547228:-;T23C1;PBMC	DP6	chr12:66563635:66563807:-@chr12:66562695:66563133:-@chr12:66547120:66547228:-	chr12	-	66547120,66547120	66563807,66563807	T23C1	Vitamin D	PBMC	CO2	Ethanol	SE	3	2	0	4.85855587901458	0.0324229721182453	ENSG00000155957	TMBIM4
DP6;chr12:6765893:6765964:-@chr12:6764804:6765079:-@chr12:6762396:6762562:-;T23C1;PBMC	DP6	chr12:6765893:6765964:-@chr12:6764804:6765079:-@chr12:6762396:6762562:-	chr12	-	6762396,6762396	6765964,6765964	T23C1	Vitamin D	PBMC	CO2	Ethanol	SE	3	3	0	5.89804454256451	0.0306593794925667	ENSG00000111653	ING4
DP6;chr12:6788112:6788349:-@chr12:6787829:6787876:-@chr12:6787293:6787626:-;T23C1;PBMC	DP6	chr12:6788112:6788349:-@chr12:6787829:6787876:-@chr12:6787293:6787626:-	chr12	-	6787293,6787293	6788349,6788349	T23C1	Vitamin D	PBMC	CO2	Ethanol	SE	3	2	2	-4.16709127463228	0.060123829322859	ENSG00000126746	ZNF384
DP6;chr12:69004619:69004823:+@chr12:69018288:69018653:+@chr12:69042479:69042561:+;T23C1;PBMC	DP6	chr12:69004619:69004823:+@chr12:69018288:69018653:+@chr12:69042479:69042561:+	chr12	+	69004619,69004619	69042561,69042561	T23C1	Vitamin D	PBMC	CO2	Ethanol	SE	3	3	0	6.15887832398421	0.0306593794925667	ENSG00000127314	RAP1B
DP6;chr12:69004619:69004823:+@chr12:69018451:69018653:+@chr12:69042479:69042561:+;T23C1;PBMC	DP6	chr12:69004619:69004823:+@chr12:69018451:69018653:+@chr12:69042479:69042561:+	chr12	+	69004619,69004619	69042561,69042561	T23C1	Vitamin D	PBMC	CO2	Ethanol	SE	3	3	0	6.00510598075152	0.0306593794925667	ENSG00000127314	RAP1B
DP6;chr12:69004619:69004823:+@chr12:69018455:69018653:+@chr12:69042479:69042561:+;T23C1;PBMC	DP6	chr12:69004619:69004823:+@chr12:69018455:69018653:+@chr12:69042479:69042561:+	chr12	+	69004619,69004619	69042561,69042561	T23C1	Vitamin D	PBMC	CO2	Ethanol	SE	3	3	0	5.824475089857	0.0306593794925667	ENSG00000127314	RAP1B
DP6;chr12:69004619:69004832:+@chr12:69018451:69018653:+@chr12:69042479:69042561:+;T23C1;PBMC	DP6	chr12:69004619:69004832:+@chr12:69018451:69018653:+@chr12:69042479:69042561:+	chr12	+	69004619,69004619	69042561,69042561	T23C1	Vitamin D	PBMC	CO2	Ethanol	SE	3	3	0	5.26589227348022	0.0306593794925667	ENSG00000127314	RAP1B
DP6;chr12:69004619:69004832:+@chr12:69018455:69018653:+@chr12:69042479:69042561:+;T23C1;PBMC	DP6	chr12:69004619:69004832:+@chr12:69018455:69018653:+@chr12:69042479:69042561:+	chr12	+	69004619,69004619	69042561,69042561	T23C1	Vitamin D	PBMC	CO2	Ethanol	SE	3	3	0	5.16262806315175	0.0306593794925667	ENSG00000127314	RAP1B
DP6;chr1:28199055:28199176:+@chr1:28203099:28203239:+@chr1:28206155:28206565:+;T23C1;PBMC	DP6	chr1:28199055:28199176:+@chr1:28203099:28203239:+@chr1:28206155:28206565:+	chr1	+	28199055,28199055	28206565,28206565	T23C1	Vitamin D	PBMC	CO2	Ethanol	SE	3	2	2	-3.67537641516587	0.141852954845221	ENSG00000130775	THEMIS2
DP6;chr1:28887145:28887244:+@chr1:28887625:28887772:+@chr1:28887858:28887910:+;T23C1;PBMC	DP6	chr1:28887145:28887244:+@chr1:28887625:28887772:+@chr1:28887858:28887910:+	chr1	+	28887145,28887145	28887910,28887910	T23C1	Vitamin D	PBMC	CO2	Ethanol	SE	2	2	0	4.36325335055786	0.0538134029282016	ENSG00000180098	TRNAU1AP
DP6;chr1:29486887:29487029:-@chr1:29486376:29486570:-@chr1:29485886:29485998:-;T23C1;PBMC	DP6	chr1:29486887:29487029:-@chr1:29486376:29486570:-@chr1:29485886:29485998:-	chr1	-	29485886,29485886	29487029,29487029	T23C1	Vitamin D	PBMC	CO2	Ethanol	SE	3	3	0	4.84481049423588	0.0324229721182453	ENSG00000116350	SRSF4
DP6;chr12:95689827:95690034:+@chr12:95692638:95692719:+@chr12:95693941:95696566:+;T13C1;PBMC	DP6	chr12:95689827:95690034:+@chr12:95692638:95692719:+@chr12:95693941:95696566:+	chr12	+	95689827,95689827	95696566,95696566	T13C1	Caffeine	PBMC	CO1	Water	SE	3	2	2	-4.03013577894461	0.0647313754304191	ENSG00000028203	VEZT
DP6;chr12:9840498:9840682:+@chr12:9845424:9846544:+@chr12:9847356:9852151:+;T12C1;PBMC	DP6	chr12:9840498:9840682:+@chr12:9845424:9846544:+@chr12:9847356:9852151:+	chr12	+	9840498,9840498	9852151,9852151	T12C1	Dexamethasone	PBMC	CO2	Ethanol	SE	3	2	0	5.39923571160198	0.0306593794925667	NA	NA
DP6;chr12:9840498:9840682:+@chr12:9845424:9846544:+@chr12:9847356:9852151:+;T13C1;PBMC	DP6	chr12:9840498:9840682:+@chr12:9845424:9846544:+@chr12:9847356:9852151:+	chr12	+	9840498,9840498	9852151,9852151	T13C1	Caffeine	PBMC	CO1	Water	SE	3	3	0	6.88435813180341	0.0306593794925667	NA	NA
DP6;chr12:9840498:9840682:+@chr12:9845424:9846544:+@chr12:9847356:9852151:+;T16C1;PBMC	DP6	chr12:9840498:9840682:+@chr12:9845424:9846544:+@chr12:9847356:9852151:+	chr12	+	9840498,9840498	9852151,9852151	T16C1	Iron (C1)	PBMC	CO1	Water	SE	3	3	0	6.88435813180341	0.0306593794925667	NA	NA
DP6;chr12:9840498:9840682:+@chr12:9845424:9846544:+@chr12:9847356:9852151:+;T18C1;PBMC	DP6	chr12:9840498:9840682:+@chr12:9845424:9846544:+@chr12:9847356:9852151:+	chr12	+	9840498,9840498	9852151,9852151	T18C1	Molybdenum	PBMC	CO1	Water	SE	3	2	0	5.33701213945397	0.0306593794925667	NA	NA
DP6;chr12:9840498:9840682:+@chr12:9845424:9846544:+@chr12:9847356:9852151:+;T23C1;PBMC	DP6	chr12:9840498:9840682:+@chr12:9845424:9846544:+@chr12:9847356:9852151:+	chr12	+	9840498,9840498	9852151,9852151	T23C1	Vitamin D	PBMC	CO2	Ethanol	SE	3	2	0	4.94680010790671	0.0306593794925667	NA	NA
DP6;chr12:9840498:9840757:+@chr12:9845424:9846544:+@chr12:9847356:9852151:+;T12C1;PBMC	DP6	chr12:9840498:9840757:+@chr12:9845424:9846544:+@chr12:9847356:9852151:+	chr12	+	9840498,9840498	9852151,9852151	T12C1	Dexamethasone	PBMC	CO2	Ethanol	SE	2	2	0	5.62105487649947	0.0306593794925667	NA	NA
DP6;chr12:9840498:9840757:+@chr12:9845424:9846544:+@chr12:9847356:9852151:+;T13C1;PBMC	DP6	chr12:9840498:9840757:+@chr12:9845424:9846544:+@chr12:9847356:9852151:+	chr12	+	9840498,9840498	9852151,9852151	T13C1	Caffeine	PBMC	CO1	Water	SE	2	2	0	5.62105487649947	0.0306593794925667	NA	NA
DP6;chr12:9840498:9840757:+@chr12:9845424:9846544:+@chr12:9847356:9852151:+;T18C1;PBMC	DP6	chr12:9840498:9840757:+@chr12:9845424:9846544:+@chr12:9847356:9852151:+	chr12	+	9840498,9840498	9852151,9852151	T18C1	Molybdenum	PBMC	CO1	Water	SE	3	3	0	6.27625164103562	0.0306593794925667	NA	NA
DP6;chr12:9840498:9840757:+@chr12:9845424:9846544:+@chr12:9847356:9852151:+;T23C1;PBMC	DP6	chr12:9840498:9840757:+@chr12:9845424:9846544:+@chr12:9847356:9852151:+	chr12	+	9840498,9840498	9852151,9852151	T23C1	Vitamin D	PBMC	CO2	Ethanol	SE	2	2	0	4.50460898038416	0.0324229721182453	NA	NA
DP6;chr12:9840498:9840757:+@chr12:9845424:9846544:+@chr12:9847356:9852151:+;T3C1;PBMC	DP6	chr12:9840498:9840757:+@chr12:9845424:9846544:+@chr12:9847356:9852151:+	chr12	+	9840498,9840498	9852151,9852151	T3C1	Vitamin B3	PBMC	CO1	Water	SE	2	2	0	4.15061220639622	0.060123829322859	NA	NA
DP6;chr12:9845424:9845527:+@chr12:9845630:9845711:+@chr12:9847356:9852151:+;T13C1;PBMC	DP6	chr12:9845424:9845527:+@chr12:9845630:9845711:+@chr12:9847356:9852151:+	chr12	+	9845424,9845424	9852151,9852151	T13C1	Caffeine	PBMC	CO1	Water	SE	3	2	2	-4.51971383764062	0.0324229721182453	NA	NA
DP6;chr12:9845630:9845711:+@chr12:9846012:9846544:+@chr12:9847356:9852151:+;T12C1;PBMC	DP6	chr12:9845630:9845711:+@chr12:9846012:9846544:+@chr12:9847356:9852151:+	chr12	+	9845630,9845630	9852151,9852151	T12C1	Dexamethasone	PBMC	CO2	Ethanol	SE	3	2	0	4.51922008357311	0.0324229721182453	NA	NA
DP6;chr12:9845630:9845711:+@chr12:9846012:9846544:+@chr12:9847356:9852151:+;T13C1;PBMC	DP6	chr12:9845630:9845711:+@chr12:9846012:9846544:+@chr12:9847356:9852151:+	chr12	+	9845630,9845630	9852151,9852151	T13C1	Caffeine	PBMC	CO1	Water	SE	3	3	0	6.88435813180341	0.0306593794925667	NA	NA
DP6;chr12:9845630:9845711:+@chr12:9846012:9846544:+@chr12:9847356:9852151:+;T16C1;PBMC	DP6	chr12:9845630:9845711:+@chr12:9846012:9846544:+@chr12:9847356:9852151:+	chr12	+	9845630,9845630	9852151,9852151	T16C1	Iron (C1)	PBMC	CO1	Water	SE	3	3	0	6.81316793890897	0.0306593794925667	NA	NA
DP6;chr12:9845630:9845711:+@chr12:9846012:9846544:+@chr12:9847356:9852151:+;T18C1;PBMC	DP6	chr12:9845630:9845711:+@chr12:9846012:9846544:+@chr12:9847356:9852151:+	chr12	+	9845630,9845630	9852151,9852151	T18C1	Molybdenum	PBMC	CO1	Water	SE	3	3	0	4.26210728201913	0.0538134029282016	NA	NA
DP6;chr12:9845630:9845711:+@chr12:9846012:9846544:+@chr12:9847356:9852151:+;T23C1;PBMC	DP6	chr12:9845630:9845711:+@chr12:9846012:9846544:+@chr12:9847356:9852151:+	chr12	+	9845630,9845630	9852151,9852151	T23C1	Vitamin D	PBMC	CO2	Ethanol	SE	3	3	0	5.77078461394522	0.0306593794925667	NA	NA
DP6;chr13:21955573:21955688:-@chr13:21952800:21952877:-@chr13:21946710:21950794:-;T23C1;PBMC	DP6	chr13:21955573:21955688:-@chr13:21952800:21952877:-@chr13:21946710:21950794:-	chr13	-	21946710,21946710	21955688,21955688	T23C1	Vitamin D	PBMC	CO2	Ethanol	SE	3	2	0	4.4958436989583	0.0324229721182453	NA	NA
DP6;chr1:32686732:32686798:-@chr1:32683038:32683178:-@chr1:32682860:32682952:-;T13C1;PBMC	DP6	chr1:32686732:32686798:-@chr1:32683038:32683178:-@chr1:32682860:32682952:-	chr1	-	32682860,32682860	32686798,32686798	T13C1	Caffeine	PBMC	CO1	Water	SE	2	2	0	3.87011269980859	0.0705707065687651	ENSG00000160055	TMEM234
DP6;chr13:31191830:31192193:+@chr13:31195210:31195376:+@chr13:31195901:31196029:+;T16C1;PBMC	DP6	chr13:31191830:31192193:+@chr13:31195210:31195376:+@chr13:31195901:31196029:+	chr13	+	31191830,31191830	31196029,31196029	T16C1	Iron (C1)	PBMC	CO1	Water	SE	3	3	0	4.56533699322008	0.0324229721182453	ENSG00000132952	USPL1
DP6;chr13:31191830:31192193:+@chr13:31195210:31195376:+@chr13:31195901:31196029:+;T23C1;PBMC	DP6	chr13:31191830:31192193:+@chr13:31195210:31195376:+@chr13:31195901:31196029:+	chr13	+	31191830,31191830	31196029,31196029	T23C1	Vitamin D	PBMC	CO2	Ethanol	SE	3	3	0	6.15861932409462	0.0306593794925667	ENSG00000132952	USPL1
DP6;chr13:31719700:31719905:-@chr13:31717929:31718060:-@chr13:31715259:31715396:-;T16C1;PBMC	DP6	chr13:31719700:31719905:-@chr13:31717929:31718060:-@chr13:31715259:31715396:-	chr13	-	31715259,31715259	31719905,31719905	T16C1	Iron (C1)	PBMC	CO1	Water	SE	3	2	2	-4.85471294182451	0.0324229721182453	ENSG00000120694	HSPH1
DP6;chr1:33487194:33487304:-@chr1:33486968:33487062:-@chr1:33480123:33480195:-;T23C1;PBMC	DP6	chr1:33487194:33487304:-@chr1:33486968:33487062:-@chr1:33480123:33480195:-	chr1	-	33480123,33480123	33487304,33487304	T23C1	Vitamin D	PBMC	CO2	Ethanol	SE	3	2	2	-3.8192949690546	0.093731421277877	ENSG00000004455	AK2
DP6;chr1:33487194:33487304:-@chr1:33486992:33487062:-@chr1:33480123:33480195:-;T23C1;PBMC	DP6	chr1:33487194:33487304:-@chr1:33486992:33487062:-@chr1:33480123:33480195:-	chr1	-	33480123,33480123	33487304,33487304	T23C1	Vitamin D	PBMC	CO2	Ethanol	SE	3	2	2	-3.74384984119846	0.13431430812324	ENSG00000004455	AK2
DP6;chr13:41837621:41837713:-@chr13:41836184:41836467:-@chr13:41834629:41835051:-;T20C1;PBMC	DP6	chr13:41837621:41837713:-@chr13:41836184:41836467:-@chr13:41834629:41835051:-	chr13	-	41834629,41834629	41837713,41837713	T20C1	Zinc	PBMC	CO1	Water	SE	3	2	0	3.84771622251619	0.0799581323321343	ENSG00000120662	MTRF1
DP6;chr13:45915177:45915297:-@chr13:45914847:45914920:-@chr13:45914129:45914319:-;T23C1;PBMC	DP6	chr13:45915177:45915297:-@chr13:45914847:45914920:-@chr13:45914129:45914319:-	chr13	-	45914129,45914129	45915297,45915297	T23C1	Vitamin D	PBMC	CO2	Ethanol	SE	3	3	3	-6.88435813180341	0.0306593794925667	ENSG00000133112	TPT1
DP6;chr13:45915177:45915297:-@chr13:45914847:45914955:-@chr13:45914129:45914319:-;T13C1;PBMC	DP6	chr13:45915177:45915297:-@chr13:45914847:45914955:-@chr13:45914129:45914319:-	chr13	-	45914129,45914129	45915297,45915297	T13C1	Caffeine	PBMC	CO1	Water	SE	3	2	2	-3.78545230522386	0.120124454077434	ENSG00000133112	TPT1
DP6;chr13:45915177:45915297:-@chr13:45914847:45914955:-@chr13:45914129:45914319:-;T23C1;PBMC	DP6	chr13:45915177:45915297:-@chr13:45914847:45914955:-@chr13:45914129:45914319:-	chr13	-	45914129,45914129	45915297,45915297	T23C1	Vitamin D	PBMC	CO2	Ethanol	SE	3	3	3	-6.88435813180341	0.0306593794925667	ENSG00000133112	TPT1
DP6;chr1:36690017:36690106:+@chr1:36691013:36691064:+@chr1:36724983:36725085:+;T23C1;PBMC	DP6	chr1:36690017:36690106:+@chr1:36691013:36691064:+@chr1:36724983:36725085:+	chr1	+	36690017,36690017	36725085,36725085	T23C1	Vitamin D	PBMC	CO2	Ethanol	SE	3	2	0	3.90376252064106	0.0651604758981066	ENSG00000054118	THRAP3
DP6;chr1:36851324:36851485:-@chr1:36833449:36833685:-@chr1:36826822:36826941:-;T23C1;PBMC	DP6	chr1:36851324:36851485:-@chr1:36833449:36833685:-@chr1:36826822:36826941:-	chr1	-	36826822,36826822	36851485,36851485	T23C1	Vitamin D	PBMC	CO2	Ethanol	SE	3	3	0	4.13493127713021	0.060123829322859	ENSG00000196182	STK40
DP6;chr1:36851324:36851485:-@chr1:36833453:36833685:-@chr1:36826822:36826941:-;T23C1;PBMC	DP6	chr1:36851324:36851485:-@chr1:36833453:36833685:-@chr1:36826822:36826941:-	chr1	-	36826822,36826822	36851485,36851485	T23C1	Vitamin D	PBMC	CO2	Ethanol	SE	3	3	0	4.61261130777127	0.0324229721182453	ENSG00000196182	STK40
DP6;chr1:38018246:38018348:-@chr1:38014422:38014588:-@chr1:38005758:38006356:-;T23C1;PBMC	DP6	chr1:38018246:38018348:-@chr1:38014422:38014588:-@chr1:38005758:38006356:-	chr1	-	38005758,38005758	38018348,38018348	T23C1	Vitamin D	PBMC	CO2	Ethanol	SE	3	3	0	5.14360069224957	0.0306593794925667	ENSG00000163877	SNIP1
DP6;chr1:40030095:40030214:-@chr1:40029508:40029594:-@chr1:40029286:40029413:-;T23C1;PBMC	DP6	chr1:40030095:40030214:-@chr1:40029508:40029594:-@chr1:40029286:40029413:-	chr1	-	40029286,40029286	40030214,40030214	T23C1	Vitamin D	PBMC	CO2	Ethanol	SE	3	3	3	-3.92408545423026	0.0651604758981066	ENSG00000090621	PABPC4
DP6;chr1:40030143:40030214:-@chr1:40029508:40029594:-@chr1:40029286:40029413:-;T23C1;PBMC	DP6	chr1:40030143:40030214:-@chr1:40029508:40029594:-@chr1:40029286:40029413:-	chr1	-	40029286,40029286	40030214,40030214	T23C1	Vitamin D	PBMC	CO2	Ethanol	SE	3	3	3	-4.6559541802861	0.0324229721182453	ENSG00000090621	PABPC4
DP6;chr1:40030778:40031050:-@chr1:40030373:40030445:-@chr1:40030095:40030214:-;T23C1;PBMC	DP6	chr1:40030778:40031050:-@chr1:40030373:40030445:-@chr1:40030095:40030214:-	chr1	-	40030095,40030095	40031050,40031050	T23C1	Vitamin D	PBMC	CO2	Ethanol	SE	3	3	3	-4.27878701302031	0.0538134029282016	ENSG00000090621	PABPC4
DP6;chr14:100841620:100841927:-@chr14:100835424:100835595:-@chr14:100828045:100828258:-;T20C1;PBMC	DP6	chr14:100841620:100841927:-@chr14:100835424:100835595:-@chr14:100828045:100828258:-	chr14	-	100828045,100828045	100841927,100841927	T20C1	Zinc	PBMC	CO1	Water	SE	3	2	0	3.68532634209962	0.136454221577718	ENSG00000140105	WARS
DP6;chr14:100841620:100841927:-@chr14:100840473:100840581:-@chr14:100835424:100835595:-;T16C1;PBMC	DP6	chr14:100841620:100841927:-@chr14:100840473:100840581:-@chr14:100835424:100835595:-	chr14	-	100835424,100835424	100841927,100841927	T16C1	Iron (C1)	PBMC	CO1	Water	SE	3	2	2	-4.11010661331229	0.060123829322859	ENSG00000140105	WARS
DP6;chr14:100841620:100841927:-@chr14:100840473:100840602:-@chr14:100835424:100835595:-;T16C1;PBMC	DP6	chr14:100841620:100841927:-@chr14:100840473:100840602:-@chr14:100835424:100835595:-	chr14	-	100835424,100835424	100841927,100841927	T16C1	Iron (C1)	PBMC	CO1	Water	SE	3	2	2	-4.56465073663861	0.0324229721182453	ENSG00000140105	WARS
DP6;chr14:100842597:100842680:-@chr14:100835424:100835595:-@chr14:100828045:100828258:-;T15C1;PBMC	DP6	chr14:100842597:100842680:-@chr14:100835424:100835595:-@chr14:100828045:100828258:-	chr14	-	100828045,100828045	100842680,100842680	T15C1	Copper	PBMC	CO1	Water	SE	3	2	0	4.82402201629639	0.0324229721182453	ENSG00000140105	WARS
DP6;chr14:100842597:100842680:-@chr14:100835424:100835595:-@chr14:100828045:100828258:-;T20C1;PBMC	DP6	chr14:100842597:100842680:-@chr14:100835424:100835595:-@chr14:100828045:100828258:-	chr14	-	100828045,100828045	100842680,100842680	T20C1	Zinc	PBMC	CO1	Water	SE	3	3	0	6.18916702666514	0.0306593794925667	ENSG00000140105	WARS
DP6;chr14:100842597:100842680:-@chr14:100835424:100835595:-@chr14:100828045:100828258:-;T2C1;PBMC	DP6	chr14:100842597:100842680:-@chr14:100835424:100835595:-@chr14:100828045:100828258:-	chr14	-	100828045,100828045	100842680,100842680	T2C1	Vitamin H	PBMC	CO1	Water	SE	3	2	0	3.97429743264708	0.0647313754304191	ENSG00000140105	WARS
DP6;chr14:100842597:100842680:-@chr14:100835424:100835595:-@chr14:100828045:100828258:-;T5C1;PBMC	DP6	chr14:100842597:100842680:-@chr14:100835424:100835595:-@chr14:100828045:100828258:-	chr14	-	100828045,100828045	100842680,100842680	T5C1	Vitamin B6	PBMC	CO1	Water	SE	3	2	0	4.88887492234947	0.0324229721182453	ENSG00000140105	WARS
DP6;chr14:100842597:100842680:-@chr14:100840473:100840581:-@chr14:100835424:100835595:-;T13C1;PBMC	DP6	chr14:100842597:100842680:-@chr14:100840473:100840581:-@chr14:100835424:100835595:-	chr14	-	100835424,100835424	100842680,100842680	T13C1	Caffeine	PBMC	CO1	Water	SE	3	2	2	-4.83742501826553	0.0324229721182453	ENSG00000140105	WARS
DP6;chr14:100842597:100842680:-@chr14:100840473:100840581:-@chr14:100835424:100835595:-;T16C1;PBMC	DP6	chr14:100842597:100842680:-@chr14:100840473:100840581:-@chr14:100835424:100835595:-	chr14	-	100835424,100835424	100842680,100842680	T16C1	Iron (C1)	PBMC	CO1	Water	SE	3	2	2	-5.69768767734943	0.0306593794925667	ENSG00000140105	WARS
DP6;chr14:100842597:100842680:-@chr14:100840473:100840581:-@chr14:100835424:100835595:-;T23C1;PBMC	DP6	chr14:100842597:100842680:-@chr14:100840473:100840581:-@chr14:100835424:100835595:-	chr14	-	100835424,100835424	100842680,100842680	T23C1	Vitamin D	PBMC	CO2	Ethanol	SE	3	2	2	-4.5183818949745	0.0324229721182453	ENSG00000140105	WARS
DP6;chr14:100842597:100842680:-@chr14:100841620:100841687:-@chr14:100835424:100835595:-;T13C1;PBMC	DP6	chr14:100842597:100842680:-@chr14:100841620:100841687:-@chr14:100835424:100835595:-	chr14	-	100835424,100835424	100842680,100842680	T13C1	Caffeine	PBMC	CO1	Water	SE	3	3	3	-6.09060968499369	0.0306593794925667	ENSG00000140105	WARS
DP6;chr14:100842597:100842680:-@chr14:100841620:100841687:-@chr14:100835424:100835595:-;T14C1;PBMC	DP6	chr14:100842597:100842680:-@chr14:100841620:100841687:-@chr14:100835424:100835595:-	chr14	-	100835424,100835424	100842680,100842680	T14C1	Nicotine	PBMC	CO1	Water	SE	3	2	2	-4.78877132540282	0.0324229721182453	ENSG00000140105	WARS
DP6;chr14:100842597:100842680:-@chr14:100841620:100841687:-@chr14:100835424:100835595:-;T16C1;PBMC	DP6	chr14:100842597:100842680:-@chr14:100841620:100841687:-@chr14:100835424:100835595:-	chr14	-	100835424,100835424	100842680,100842680	T16C1	Iron (C1)	PBMC	CO1	Water	SE	3	3	3	-6.88435813180341	0.0306593794925667	ENSG00000140105	WARS
DP6;chr14:100842597:100842680:-@chr14:100841620:100841687:-@chr14:100835424:100835595:-;T18C1;PBMC	DP6	chr14:100842597:100842680:-@chr14:100841620:100841687:-@chr14:100835424:100835595:-	chr14	-	100835424,100835424	100842680,100842680	T18C1	Molybdenum	PBMC	CO1	Water	SE	3	3	3	-6.44337216129964	0.0306593794925667	ENSG00000140105	WARS
DP6;chr14:100842597:100842680:-@chr14:100841620:100841687:-@chr14:100835424:100835595:-;T23C1;PBMC	DP6	chr14:100842597:100842680:-@chr14:100841620:100841687:-@chr14:100835424:100835595:-	chr14	-	100835424,100835424	100842680,100842680	T23C1	Vitamin D	PBMC	CO2	Ethanol	SE	3	3	3	-6.63369115945839	0.0306593794925667	ENSG00000140105	WARS
DP6;chr14:100842597:100842680:-@chr14:100841620:100841687:-@chr14:100835424:100835595:-;T6C1;PBMC	DP6	chr14:100842597:100842680:-@chr14:100841620:100841687:-@chr14:100835424:100835595:-	chr14	-	100835424,100835424	100842680,100842680	T6C1	Vitamin A	PBMC	CO2	Ethanol	SE	3	3	0	6.50859685637949	0.0306593794925667	ENSG00000140105	WARS
DP6;chr14:100842597:100842680:-@chr14:100841620:100841687:-@chr14:100835424:100835595:-;T7C1;PBMC	DP6	chr14:100842597:100842680:-@chr14:100841620:100841687:-@chr14:100835424:100835595:-	chr14	-	100835424,100835424	100842680,100842680	T7C1	Vitamin E	PBMC	CO2	Ethanol	SE	3	2	0	4.32605456113905	0.0538134029282016	ENSG00000140105	WARS
DP6;chr14:100842597:100842680:-@chr14:100841620:100841687:-@chr14:100840473:100840581:-;T23C1;PBMC	DP6	chr14:100842597:100842680:-@chr14:100841620:100841687:-@chr14:100840473:100840581:-	chr14	-	100840473,100840473	100842680,100842680	T23C1	Vitamin D	PBMC	CO2	Ethanol	SE	2	2	2	-4.13687227224543	0.060123829322859	ENSG00000140105	WARS
DP6;chr14:100842597:100842680:-@chr14:100841620:100841740:-@chr14:100835424:100835595:-;T13C1;PBMC	DP6	chr14:100842597:100842680:-@chr14:100841620:100841740:-@chr14:100835424:100835595:-	chr14	-	100835424,100835424	100842680,100842680	T13C1	Caffeine	PBMC	CO1	Water	SE	3	3	3	-5.95552793867784	0.0306593794925667	ENSG00000140105	WARS
DP6;chr14:100842597:100842680:-@chr14:100841620:100841740:-@chr14:100835424:100835595:-;T14C1;PBMC	DP6	chr14:100842597:100842680:-@chr14:100841620:100841740:-@chr14:100835424:100835595:-	chr14	-	100835424,100835424	100842680,100842680	T14C1	Nicotine	PBMC	CO1	Water	SE	3	2	2	-4.73324255799308	0.0324229721182453	ENSG00000140105	WARS
DP6;chr14:100842597:100842680:-@chr14:100841620:100841740:-@chr14:100835424:100835595:-;T16C1;PBMC	DP6	chr14:100842597:100842680:-@chr14:100841620:100841740:-@chr14:100835424:100835595:-	chr14	-	100835424,100835424	100842680,100842680	T16C1	Iron (C1)	PBMC	CO1	Water	SE	3	3	3	-6.25298947208285	0.0306593794925667	ENSG00000140105	WARS
DP6;chr14:100842597:100842680:-@chr14:100841620:100841740:-@chr14:100835424:100835595:-;T18C1;PBMC	DP6	chr14:100842597:100842680:-@chr14:100841620:100841740:-@chr14:100835424:100835595:-	chr14	-	100835424,100835424	100842680,100842680	T18C1	Molybdenum	PBMC	CO1	Water	SE	3	3	3	-6.3976267942261	0.0306593794925667	ENSG00000140105	WARS
DP6;chr14:100842597:100842680:-@chr14:100841620:100841740:-@chr14:100835424:100835595:-;T23C1;PBMC	DP6	chr14:100842597:100842680:-@chr14:100841620:100841740:-@chr14:100835424:100835595:-	chr14	-	100835424,100835424	100842680,100842680	T23C1	Vitamin D	PBMC	CO2	Ethanol	SE	3	3	3	-6.3976267942261	0.0306593794925667	ENSG00000140105	WARS
DP6;chr14:100842597:100842680:-@chr14:100841620:100841740:-@chr14:100835424:100835595:-;T6C1;PBMC	DP6	chr14:100842597:100842680:-@chr14:100841620:100841740:-@chr14:100835424:100835595:-	chr14	-	100835424,100835424	100842680,100842680	T6C1	Vitamin A	PBMC	CO2	Ethanol	SE	3	3	0	6.43485593950365	0.0306593794925667	ENSG00000140105	WARS
DP6;chr14:100842597:100842680:-@chr14:100841620:100841740:-@chr14:100835424:100835595:-;T7C1;PBMC	DP6	chr14:100842597:100842680:-@chr14:100841620:100841740:-@chr14:100835424:100835595:-	chr14	-	100835424,100835424	100842680,100842680	T7C1	Vitamin E	PBMC	CO2	Ethanol	SE	3	2	0	4.13254412260754	0.060123829322859	ENSG00000140105	WARS
DP6;chr14:100842597:100842680:-@chr14:100841620:100841740:-@chr14:100840473:100840581:-;T23C1;PBMC	DP6	chr14:100842597:100842680:-@chr14:100841620:100841740:-@chr14:100840473:100840581:-	chr14	-	100840473,100840473	100842680,100842680	T23C1	Vitamin D	PBMC	CO2	Ethanol	SE	2	1	1	-4.03893246670903	0.0647313754304191	ENSG00000140105	WARS
DP6;chr14:100842597:100842680:-@chr14:100841620:100841743:-@chr14:100835424:100835595:-;T13C1;PBMC	DP6	chr14:100842597:100842680:-@chr14:100841620:100841743:-@chr14:100835424:100835595:-	chr14	-	100835424,100835424	100842680,100842680	T13C1	Caffeine	PBMC	CO1	Water	SE	3	2	2	-4.91216260649412	0.0306593794925667	ENSG00000140105	WARS
DP6;chr14:100842597:100842680:-@chr14:100841620:100841743:-@chr14:100835424:100835595:-;T14C1;PBMC	DP6	chr14:100842597:100842680:-@chr14:100841620:100841743:-@chr14:100835424:100835595:-	chr14	-	100835424,100835424	100842680,100842680	T14C1	Nicotine	PBMC	CO1	Water	SE	3	2	2	-4.15333541511098	0.060123829322859	ENSG00000140105	WARS
DP6;chr14:100842597:100842680:-@chr14:100841620:100841743:-@chr14:100835424:100835595:-;T16C1;PBMC	DP6	chr14:100842597:100842680:-@chr14:100841620:100841743:-@chr14:100835424:100835595:-	chr14	-	100835424,100835424	100842680,100842680	T16C1	Iron (C1)	PBMC	CO1	Water	SE	3	3	3	-6.14234431975836	0.0306593794925667	ENSG00000140105	WARS
DP6;chr14:100842597:100842680:-@chr14:100841620:100841743:-@chr14:100835424:100835595:-;T18C1;PBMC	DP6	chr14:100842597:100842680:-@chr14:100841620:100841743:-@chr14:100835424:100835595:-	chr14	-	100835424,100835424	100842680,100842680	T18C1	Molybdenum	PBMC	CO1	Water	SE	3	2	2	-5.12765158948487	0.0306593794925667	ENSG00000140105	WARS
DP6;chr14:100842597:100842680:-@chr14:100841620:100841743:-@chr14:100835424:100835595:-;T23C1;PBMC	DP6	chr14:100842597:100842680:-@chr14:100841620:100841743:-@chr14:100835424:100835595:-	chr14	-	100835424,100835424	100842680,100842680	T23C1	Vitamin D	PBMC	CO2	Ethanol	SE	3	3	3	-6.56603266492922	0.0306593794925667	ENSG00000140105	WARS
DP6;chr14:100842597:100842680:-@chr14:100841620:100841743:-@chr14:100835424:100835595:-;T6C1;PBMC	DP6	chr14:100842597:100842680:-@chr14:100841620:100841743:-@chr14:100835424:100835595:-	chr14	-	100835424,100835424	100842680,100842680	T6C1	Vitamin A	PBMC	CO2	Ethanol	SE	3	3	0	6.03239021506455	0.0306593794925667	ENSG00000140105	WARS
DP6;chr14:100842597:100842680:-@chr14:100841620:100841743:-@chr14:100835424:100835595:-;T7C1;PBMC	DP6	chr14:100842597:100842680:-@chr14:100841620:100841743:-@chr14:100835424:100835595:-	chr14	-	100835424,100835424	100842680,100842680	T7C1	Vitamin E	PBMC	CO2	Ethanol	SE	3	2	0	4.10019748752482	0.060123829322859	ENSG00000140105	WARS
DP6;chr14:100842597:100842680:-@chr14:100841620:100841883:-@chr14:100828045:100828258:-;T13C1;PBMC	DP6	chr14:100842597:100842680:-@chr14:100841620:100841883:-@chr14:100828045:100828258:-	chr14	-	100828045,100828045	100842680,100842680	T13C1	Caffeine	PBMC	CO1	Water	SE	3	3	0	6.76513801847701	0.0306593794925667	ENSG00000140105	WARS
DP6;chr14:100842597:100842680:-@chr14:100841620:100841883:-@chr14:100828045:100828258:-;T16C1;PBMC	DP6	chr14:100842597:100842680:-@chr14:100841620:100841883:-@chr14:100828045:100828258:-	chr14	-	100828045,100828045	100842680,100842680	T16C1	Iron (C1)	PBMC	CO1	Water	SE	3	3	0	6.88435813180341	0.0306593794925667	ENSG00000140105	WARS
DP6;chr14:100842597:100842680:-@chr14:100841620:100841883:-@chr14:100828045:100828258:-;T18C1;PBMC	DP6	chr14:100842597:100842680:-@chr14:100841620:100841883:-@chr14:100828045:100828258:-	chr14	-	100828045,100828045	100842680,100842680	T18C1	Molybdenum	PBMC	CO1	Water	SE	3	3	0	6.71815658878625	0.0306593794925667	ENSG00000140105	WARS
DP6;chr14:100842597:100842680:-@chr14:100841620:100841883:-@chr14:100828045:100828258:-;T23C1;PBMC	DP6	chr14:100842597:100842680:-@chr14:100841620:100841883:-@chr14:100828045:100828258:-	chr14	-	100828045,100828045	100842680,100842680	T23C1	Vitamin D	PBMC	CO2	Ethanol	SE	3	3	0	6.6429090103998	0.0306593794925667	ENSG00000140105	WARS
DP6;chr14:100842597:100842680:-@chr14:100841620:100841883:-@chr14:100835424:100835595:-;T13C1;PBMC	DP6	chr14:100842597:100842680:-@chr14:100841620:100841883:-@chr14:100835424:100835595:-	chr14	-	100835424,100835424	100842680,100842680	T13C1	Caffeine	PBMC	CO1	Water	SE	3	2	2	-3.72477108658972	0.135070814723013	ENSG00000140105	WARS
DP6;chr14:100842597:100842680:-@chr14:100841620:100841883:-@chr14:100835424:100835595:-;T14C1;PBMC	DP6	chr14:100842597:100842680:-@chr14:100841620:100841883:-@chr14:100835424:100835595:-	chr14	-	100835424,100835424	100842680,100842680	T14C1	Nicotine	PBMC	CO1	Water	SE	3	2	2	-3.82957632861245	0.0839037217411082	ENSG00000140105	WARS
DP6;chr14:100842597:100842680:-@chr14:100841620:100841883:-@chr14:100835424:100835595:-;T23C1;PBMC	DP6	chr14:100842597:100842680:-@chr14:100841620:100841883:-@chr14:100835424:100835595:-	chr14	-	100835424,100835424	100842680,100842680	T23C1	Vitamin D	PBMC	CO2	Ethanol	SE	3	2	2	-3.79453626562205	0.112320748666564	ENSG00000140105	WARS
DP6;chr14:100842597:100842680:-@chr14:100841620:100841883:-@chr14:100835424:100835595:-;T6C1;PBMC	DP6	chr14:100842597:100842680:-@chr14:100841620:100841883:-@chr14:100835424:100835595:-	chr14	-	100835424,100835424	100842680,100842680	T6C1	Vitamin A	PBMC	CO2	Ethanol	SE	3	3	0	5.92967183315122	0.0306593794925667	ENSG00000140105	WARS
DP6;chr14:100842597:100842680:-@chr14:100841620:100841883:-@chr14:100835424:100835595:-;T7C1;PBMC	DP6	chr14:100842597:100842680:-@chr14:100841620:100841883:-@chr14:100835424:100835595:-	chr14	-	100835424,100835424	100842680,100842680	T7C1	Vitamin E	PBMC	CO2	Ethanol	SE	3	2	0	4.47075642159379	0.0426022773181596	ENSG00000140105	WARS
DP6;chr14:103589779:103589820:+@chr14:103590712:103590843:+@chr14:103592647:103593029:+;T13C1;PBMC	DP6	chr14:103589779:103589820:+@chr14:103590712:103590843:+@chr14:103592647:103593029:+	chr14	+	103589779,103589779	103593029,103593029	T13C1	Caffeine	PBMC	CO1	Water	SE	3	3	0	6.23349292355912	0.0306593794925667	ENSG00000185215	TNFAIP2
DP6;chr14:103589779:103589820:+@chr14:103590712:103590843:+@chr14:103592647:103593029:+;T23C1;PBMC	DP6	chr14:103589779:103589820:+@chr14:103590712:103590843:+@chr14:103592647:103593029:+	chr14	+	103589779,103589779	103593029,103593029	T23C1	Vitamin D	PBMC	CO2	Ethanol	SE	3	2	2	-4.0450288650156	0.0647313754304191	ENSG00000185215	TNFAIP2
DP6;chr14:103800339:103800597:+@chr14:103800726:103800934:+@chr14:103801990:103802269:+;T23C1;PBMC	DP6	chr14:103800339:103800597:+@chr14:103800726:103800934:+@chr14:103801990:103802269:+	chr14	+	103800339,103800339	103802269,103802269	T23C1	Vitamin D	PBMC	CO2	Ethanol	SE	3	3	3	-6.88435813180341	0.0306593794925667	ENSG00000100664	EIF5
DP6;chr14:105523504:105523617:-@chr14:105521724:105522503:-@chr14:105515737:105518439:-;T23C1;PBMC	DP6	chr14:105523504:105523617:-@chr14:105521724:105522503:-@chr14:105515737:105518439:-	chr14	-	105515737,105515737	105523617,105523617	T23C1	Vitamin D	PBMC	CO2	Ethanol	SE	3	3	0	5.33999969190992	0.0306593794925667	ENSG00000183484	GPR132
DP6;chr14:20850072:20850222:-@chr14:20849712:20849845:-@chr14:20849472:20849560:-;T23C1;PBMC	DP6	chr14:20850072:20850222:-@chr14:20849712:20849845:-@chr14:20849472:20849560:-	chr14	-	20849472,20849472	20850222,20850222	T23C1	Vitamin D	PBMC	CO2	Ethanol	SE	3	2	2	-3.74339966699778	0.13431430812324	ENSG00000129566	TEP1
DP6;chr14:21731470:21731495:-@chr14:21730760:21730927:-@chr14:21702112:21702388:-;T13C1;PBMC	DP6	chr14:21731470:21731495:-@chr14:21730760:21730927:-@chr14:21702112:21702388:-	chr14	-	21702112,21702112	21731495,21731495	T13C1	Caffeine	PBMC	CO1	Water	SE	3	1	0	3.99447068559689	0.0647313754304191	ENSG00000092199	HNRNPC
DP6;chr14:21731470:21731495:-@chr14:21730760:21730927:-@chr14:21702112:21702388:-;T16C1;PBMC	DP6	chr14:21731470:21731495:-@chr14:21730760:21730927:-@chr14:21702112:21702388:-	chr14	-	21702112,21702112	21731495,21731495	T16C1	Iron (C1)	PBMC	CO1	Water	SE	3	3	0	5.43158910390622	0.0306593794925667	ENSG00000092199	HNRNPC
DP6;chr14:21731470:21731495:-@chr14:21730760:21730927:-@chr14:21702112:21702388:-;T23C1;PBMC	DP6	chr14:21731470:21731495:-@chr14:21730760:21730927:-@chr14:21702112:21702388:-	chr14	-	21702112,21702112	21731495,21731495	T23C1	Vitamin D	PBMC	CO2	Ethanol	SE	3	2	0	3.77793761047803	0.120124454077434	ENSG00000092199	HNRNPC
DP6;chr14:21737457:21737638:-@chr14:21731470:21731495:-@chr14:21702112:21702388:-;T13C1;PBMC	DP6	chr14:21737457:21737638:-@chr14:21731470:21731495:-@chr14:21702112:21702388:-	chr14	-	21702112,21702112	21737638,21737638	T13C1	Caffeine	PBMC	CO1	Water	SE	3	2	2	-4.70907144359134	0.0324229721182453	ENSG00000092199	HNRNPC
DP6;chr14:21737457:21737638:-@chr14:21731470:21731741:-@chr14:21702112:21702388:-;T12C1;PBMC	DP6	chr14:21737457:21737638:-@chr14:21731470:21731741:-@chr14:21702112:21702388:-	chr14	-	21702112,21702112	21737638,21737638	T12C1	Dexamethasone	PBMC	CO2	Ethanol	SE	3	2	2	-3.73277183862755	0.135070814723013	ENSG00000092199	HNRNPC
DP6;chr14:21737457:21737638:-@chr14:21731470:21731741:-@chr14:21702112:21702388:-;T16C1;PBMC	DP6	chr14:21737457:21737638:-@chr14:21731470:21731741:-@chr14:21702112:21702388:-	chr14	-	21702112,21702112	21737638,21737638	T16C1	Iron (C1)	PBMC	CO1	Water	SE	3	2	0	4.98490465487508	0.0306593794925667	ENSG00000092199	HNRNPC
DP6;chr14:21737457:21737638:-@chr14:21731470:21731741:-@chr14:21702112:21702388:-;T23C1;PBMC	DP6	chr14:21737457:21737638:-@chr14:21731470:21731741:-@chr14:21702112:21702388:-	chr14	-	21702112,21702112	21737638,21737638	T23C1	Vitamin D	PBMC	CO2	Ethanol	SE	3	3	0	6.1164018680131	0.0306593794925667	ENSG00000092199	HNRNPC
DP6;chr14:21737457:21737638:-@chr14:21731470:21731988:-@chr14:21702112:21702388:-;T12C1;PBMC	DP6	chr14:21737457:21737638:-@chr14:21731470:21731988:-@chr14:21702112:21702388:-	chr14	-	21702112,21702112	21737638,21737638	T12C1	Dexamethasone	PBMC	CO2	Ethanol	SE	3	2	2	-4.21376259388445	0.0584204349556539	ENSG00000092199	HNRNPC
DP6;chr14:21737457:21737638:-@chr14:21731470:21731988:-@chr14:21702112:21702388:-;T16C1;PBMC	DP6	chr14:21737457:21737638:-@chr14:21731470:21731988:-@chr14:21702112:21702388:-	chr14	-	21702112,21702112	21737638,21737638	T16C1	Iron (C1)	PBMC	CO1	Water	SE	3	3	0	6.88435813180341	0.0306593794925667	ENSG00000092199	HNRNPC
DP6;chr14:21737457:21737638:-@chr14:21731470:21731988:-@chr14:21702112:21702388:-;T23C1;PBMC	DP6	chr14:21737457:21737638:-@chr14:21731470:21731988:-@chr14:21702112:21702388:-	chr14	-	21702112,21702112	21737638,21737638	T23C1	Vitamin D	PBMC	CO2	Ethanol	SE	3	3	0	6.88435813180341	0.0306593794925667	ENSG00000092199	HNRNPC
DP6;chr14:23538685:23538826:-@chr14:23536523:23537880:-@chr14:23535175:23535217:-;T13C1;PBMC	DP6	chr14:23538685:23538826:-@chr14:23536523:23537880:-@chr14:23535175:23535217:-	chr14	-	23535175,23535175	23538826,23538826	T13C1	Caffeine	PBMC	CO1	Water	SE	3	2	0	4.9294885056261	0.0306593794925667	ENSG00000100813	ACIN1
DP6;chr14:23538685:23538826:-@chr14:23536523:23537880:-@chr14:23535175:23535217:-;T16C1;PBMC	DP6	chr14:23538685:23538826:-@chr14:23536523:23537880:-@chr14:23535175:23535217:-	chr14	-	23535175,23535175	23538826,23538826	T16C1	Iron (C1)	PBMC	CO1	Water	SE	3	2	0	4.95863187924615	0.0306593794925667	ENSG00000100813	ACIN1
DP6;chr14:23540636:23540779:-@chr14:23540334:23540395:-@chr14:23538685:23538826:-;T13C1;PBMC	DP6	chr14:23540636:23540779:-@chr14:23540334:23540395:-@chr14:23538685:23538826:-	chr14	-	23538685,23538685	23540779,23540779	T13C1	Caffeine	PBMC	CO1	Water	SE	3	2	2	-4.25547995719936	0.0538134029282016	ENSG00000100813	ACIN1
DP6;chr14:24563483:24563643:+@chr14:24563975:24564054:+@chr14:24566101:24566346:+;T23C1;PBMC	DP6	chr14:24563483:24563643:+@chr14:24563975:24564054:+@chr14:24566101:24566346:+	chr14	+	24563483,24563483	24566346,24566346	T23C1	Vitamin D	PBMC	CO2	Ethanol	SE	3	1	0	3.85794536483182	0.0799581323321343	ENSG00000100889	PCK2
DP6;chr14:24711347:24711880:-@chr14:24711096:24711200:-@chr14:24710881:24710982:-;T23C1;PBMC	DP6	chr14:24711347:24711880:-@chr14:24711096:24711200:-@chr14:24710881:24710982:-	chr14	-	24710881,24710881	24711880,24711880	T23C1	Vitamin D	PBMC	CO2	Ethanol	SE	2	2	2	-4.98572289920275	0.0306593794925667	ENSG00000092330	TINF2
DP6;chr1:43232916:43233061:+@chr1:43233180:43233295:+@chr1:43239234:43239320:+;T23C1;PBMC	DP6	chr1:43232916:43233061:+@chr1:43233180:43233295:+@chr1:43239234:43239320:+	chr1	+	43232916,43232916	43239320,43239320	T23C1	Vitamin D	PBMC	CO2	Ethanol	SE	2	2	2	-3.98643966222255	0.0647313754304191	NA	NA
DP6;chr14:35261981:35262127:-@chr14:35255332:35255427:-@chr14:35254983:35255207:-;T16C1;PBMC	DP6	chr14:35261981:35262127:-@chr14:35255332:35255427:-@chr14:35254983:35255207:-	chr14	-	35254983,35254983	35262127,35262127	T16C1	Iron (C1)	PBMC	CO1	Water	SE	3	2	2	-3.8407479584601	0.0839037217411082	ENSG00000198604	BAZ1A
DP6;chr14:35761574:35761758:+@chr14:35762159:35762483:+@chr14:35777200:35777294:+;T23C1;PBMC	DP6	chr14:35761574:35761758:+@chr14:35762159:35762483:+@chr14:35777200:35777294:+	chr14	+	35761574,35761574	35777294,35777294	T23C1	Vitamin D	PBMC	CO2	Ethanol	SE	3	3	0	6.17068491145683	0.0306593794925667	ENSG00000100902,ENSG00000258790	NA
DP6;chr1:44440602:44440779:+@chr1:44441472:44441520:+@chr1:44441762:44441845:+;T23C1;PBMC	DP6	chr1:44440602:44440779:+@chr1:44441472:44441520:+@chr1:44441762:44441845:+	chr1	+	44440602,44440602	44441845,44441845	T23C1	Vitamin D	PBMC	CO2	Ethanol	SE	3	2	2	-3.96043922993322	0.0647313754304191	ENSG00000117410	ATP6V0B
DP6;chr14:45722238:45722605:-@chr14:45719234:45719341:-@chr14:45715946:45716580:-;T15C1;PBMC	DP6	chr14:45722238:45722605:-@chr14:45719234:45719341:-@chr14:45715946:45716580:-	chr14	-	45715946,45715946	45722605,45722605	T15C1	Copper	PBMC	CO1	Water	SE	2	2	2	-3.74278016302297	0.13431430812324	ENSG00000129534	MIS18BP1
DP6;chr14:51226575:51227077:-@chr14:51223210:51225348:-@chr14:51221460:51221585:-;T12C1;PBMC	DP6	chr14:51226575:51227077:-@chr14:51223210:51225348:-@chr14:51221460:51221585:-	chr14	-	51221460,51221460	51227077,51227077	T12C1	Dexamethasone	PBMC	CO2	Ethanol	SE	3	2	0	5.01648680232278	0.0306593794925667	ENSG00000100503	NIN
DP6;chr14:51226575:51227077:-@chr14:51223210:51225348:-@chr14:51221460:51221585:-;T23C1;PBMC	DP6	chr14:51226575:51227077:-@chr14:51223210:51225348:-@chr14:51221460:51221585:-	chr14	-	51221460,51221460	51227077,51227077	T23C1	Vitamin D	PBMC	CO2	Ethanol	SE	3	2	0	3.94419639254689	0.0651604758981066	ENSG00000100503	NIN
DP6;chr1:45270011:45270173:+@chr1:45270322:45270451:+@chr1:45270938:45271051:+;T23C1;PBMC	DP6	chr1:45270011:45270173:+@chr1:45270322:45270451:+@chr1:45270938:45271051:+	chr1	+	45270011,45270011	45271051,45271051	T23C1	Vitamin D	PBMC	CO2	Ethanol	SE	3	3	3	-5.99264613544441	0.0306593794925667	ENSG00000173846	PLK3
DP6;chr14:58764673:58764855:-@chr14:58760484:58762529:-@chr14:58758353:58758425:-;T23C1;PBMC	DP6	chr14:58764673:58764855:-@chr14:58760484:58762529:-@chr14:58758353:58758425:-	chr14	-	58758353,58758353	58764855,58764855	T23C1	Vitamin D	PBMC	CO2	Ethanol	SE	3	2	0	4.00735199462032	0.0647313754304191	ENSG00000139971	C14orf37
DP6;chr1:46072154:46072263:+@chr1:46072993:46074009:+@chr1:46078841:46078920:+;T13C1;PBMC	DP6	chr1:46072154:46072263:+@chr1:46072993:46074009:+@chr1:46078841:46078920:+	chr1	+	46072154,46072154	46078920,46078920	T13C1	Caffeine	PBMC	CO1	Water	SE	3	2	0	3.89061373173426	0.0651604758981066	ENSG00000132780	NASP
DP6;chr1:46072154:46072263:+@chr1:46072993:46074009:+@chr1:46078841:46078920:+;T23C1;PBMC	DP6	chr1:46072154:46072263:+@chr1:46072993:46074009:+@chr1:46078841:46078920:+	chr1	+	46072154,46072154	46078920,46078920	T23C1	Vitamin D	PBMC	CO2	Ethanol	SE	3	2	0	4.54745228163419	0.0324229721182453	ENSG00000132780	NASP
DP6;chr14:65544631:65544754:-@chr14:65544046:65544146:-@chr14:65541842:65543381:-;T13C1;PBMC	DP6	chr14:65544631:65544754:-@chr14:65544046:65544146:-@chr14:65541842:65543381:-	chr14	-	65541842,65541842	65544754,65544754	T13C1	Caffeine	PBMC	CO1	Water	SE	3	2	0	4.08222134571048	0.0647313754304191	ENSG00000125952	MAX
DP6;chr14:65544631:65544754:-@chr14:65544062:65544146:-@chr14:65541842:65543381:-;T13C1;PBMC	DP6	chr14:65544631:65544754:-@chr14:65544062:65544146:-@chr14:65541842:65543381:-	chr14	-	65541842,65541842	65544754,65544754	T13C1	Caffeine	PBMC	CO1	Water	SE	3	3	0	5.07036034875319	0.0306593794925667	ENSG00000125952	MAX
DP6;chr14:74387683:74387808:+@chr14:74388769:74388909:+@chr14:74390098:74390225:+;T20C1;PBMC	DP6	chr14:74387683:74387808:+@chr14:74388769:74388909:+@chr14:74390098:74390225:+	chr14	+	74387683,74387683	74390225,74390225	T20C1	Zinc	PBMC	CO1	Water	SE	2	1	0	3.68418881514588	0.136454221577718	ENSG00000119725,ENSG00000258653	NA
DP6;chr14:75348594:75348719:+@chr14:75349294:75349327:+@chr14:75352289:75352337:+;T23C1;PBMC	DP6	chr14:75348594:75348719:+@chr14:75349294:75349327:+@chr14:75352289:75352337:+	chr14	+	75348594,75348594	75352337,75352337	T23C1	Vitamin D	PBMC	CO2	Ethanol	SE	3	3	3	-5.54616143775652	0.0306593794925667	ENSG00000119689	DLST
DP6;chr14:94856794:94857029:-@chr14:94854897:94854997:-@chr14:94848929:94849578:-;T13C1;PBMC	DP6	chr14:94856794:94857029:-@chr14:94854897:94854997:-@chr14:94848929:94849578:-	chr14	-	94848929,94848929	94857029,94857029	T13C1	Caffeine	PBMC	CO1	Water	SE	3	1	0	3.694241218291	0.136454221577718	ENSG00000197249	SERPINA1
DP6;chr14:94856794:94857029:-@chr14:94855138:94855347:-@chr14:94854897:94854997:-;T13C1;PBMC	DP6	chr14:94856794:94857029:-@chr14:94855138:94855347:-@chr14:94854897:94854997:-	chr14	-	94854897,94854897	94857029,94857029	T13C1	Caffeine	PBMC	CO1	Water	SE	3	3	0	5.6099513498875	0.0306593794925667	ENSG00000197249	SERPINA1
DP6;chr14:94856794:94857029:-@chr14:94855138:94855347:-@chr14:94854897:94854997:-;T16C1;PBMC	DP6	chr14:94856794:94857029:-@chr14:94855138:94855347:-@chr14:94854897:94854997:-	chr14	-	94854897,94854897	94857029,94857029	T16C1	Iron (C1)	PBMC	CO1	Water	SE	3	2	0	3.86145750497618	0.0757223307499243	ENSG00000197249	SERPINA1
DP6;chr14:94856794:94857029:-@chr14:94855138:94855347:-@chr14:94854897:94854997:-;T23C1;PBMC	DP6	chr14:94856794:94857029:-@chr14:94855138:94855347:-@chr14:94854897:94854997:-	chr14	-	94854897,94854897	94857029,94857029	T23C1	Vitamin D	PBMC	CO2	Ethanol	SE	3	2	2	-5.43724076012852	0.0306593794925667	ENSG00000197249	SERPINA1
DP6;chr14:94856794:94857029:-@chr14:94855138:94855347:-@chr14:94854897:94855000:-;T13C1;PBMC	DP6	chr14:94856794:94857029:-@chr14:94855138:94855347:-@chr14:94854897:94855000:-	chr14	-	94854897,94854897	94857029,94857029	T13C1	Caffeine	PBMC	CO1	Water	SE	3	3	0	5.67196250995442	0.0306593794925667	ENSG00000197249	SERPINA1
DP6;chr14:94856794:94857029:-@chr14:94855138:94855347:-@chr14:94854897:94855000:-;T23C1;PBMC	DP6	chr14:94856794:94857029:-@chr14:94855138:94855347:-@chr14:94854897:94855000:-	chr14	-	94854897,94854897	94857029,94857029	T23C1	Vitamin D	PBMC	CO2	Ethanol	SE	2	2	2	-5.62105487649947	0.0306593794925667	ENSG00000197249	SERPINA1
DP6;chr14:94856794:94857029:-@chr14:94855156:94855347:-@chr14:94854897:94854997:-;T13C1;PBMC	DP6	chr14:94856794:94857029:-@chr14:94855156:94855347:-@chr14:94854897:94854997:-	chr14	-	94854897,94854897	94857029,94857029	T13C1	Caffeine	PBMC	CO1	Water	SE	3	3	0	5.55112073340872	0.0306593794925667	ENSG00000197249	SERPINA1
DP6;chr14:94856794:94857029:-@chr14:94855156:94855347:-@chr14:94854897:94854997:-;T16C1;PBMC	DP6	chr14:94856794:94857029:-@chr14:94855156:94855347:-@chr14:94854897:94854997:-	chr14	-	94854897,94854897	94857029,94857029	T16C1	Iron (C1)	PBMC	CO1	Water	SE	3	2	0	3.96322077912385	0.0647313754304191	ENSG00000197249	SERPINA1
DP6;chr14:94856794:94857029:-@chr14:94855156:94855347:-@chr14:94854897:94854997:-;T23C1;PBMC	DP6	chr14:94856794:94857029:-@chr14:94855156:94855347:-@chr14:94854897:94854997:-	chr14	-	94854897,94854897	94857029,94857029	T23C1	Vitamin D	PBMC	CO2	Ethanol	SE	3	2	2	-5.39268463876659	0.0306593794925667	ENSG00000197249	SERPINA1
DP6;chr14:94856794:94857029:-@chr14:94855156:94855347:-@chr14:94854897:94855000:-;T13C1;PBMC	DP6	chr14:94856794:94857029:-@chr14:94855156:94855347:-@chr14:94854897:94855000:-	chr14	-	94854897,94854897	94857029,94857029	T13C1	Caffeine	PBMC	CO1	Water	SE	3	3	0	6.022266655612	0.0306593794925667	ENSG00000197249	SERPINA1
DP6;chr14:94856794:94857029:-@chr14:94855156:94855347:-@chr14:94854897:94855000:-;T23C1;PBMC	DP6	chr14:94856794:94857029:-@chr14:94855156:94855347:-@chr14:94854897:94855000:-	chr14	-	94854897,94854897	94857029,94857029	T23C1	Vitamin D	PBMC	CO2	Ethanol	SE	2	2	2	-5.62105487649947	0.0306593794925667	ENSG00000197249	SERPINA1
DP6;chr14:99947739:99947816:+@chr14:99958283:99958657:+@chr14:99958963:99959211:+;T23C1;PBMC	DP6	chr14:99947739:99947816:+@chr14:99958283:99958657:+@chr14:99958963:99959211:+	chr14	+	99947739,99947739	99959211,99959211	T23C1	Vitamin D	PBMC	CO2	Ethanol	SE	3	2	0	4.1898725954919	0.060123829322859	ENSG00000090061	CCNK
DP6;chr15:101827113:101827215:-@chr15:101826419:101826498:-@chr15:101825931:101826006:-;T13C1;PBMC	DP6	chr15:101827113:101827215:-@chr15:101826419:101826498:-@chr15:101825931:101826006:-	chr15	-	101825931,101825931	101827215,101827215	T13C1	Caffeine	PBMC	CO1	Water	SE	3	2	2	-3.91365117967127	0.0651604758981066	ENSG00000131876	SNRPA1
DP6;chr15:101827113:101827215:-@chr15:101826419:101826498:-@chr15:101825931:101826006:-;T23C1;PBMC	DP6	chr15:101827113:101827215:-@chr15:101826419:101826498:-@chr15:101825931:101826006:-	chr15	-	101825931,101825931	101827215,101827215	T23C1	Vitamin D	PBMC	CO2	Ethanol	SE	3	2	2	-3.95069414484559	0.0647313754304191	ENSG00000131876	SNRPA1
DP6;chr15:34654397:34654522:-@chr15:34653601:34653733:-@chr15:34652312:34652410:-;T23C1;PBMC	DP6	chr15:34654397:34654522:-@chr15:34653601:34653733:-@chr15:34652312:34652410:-	chr15	-	34652312,34652312	34654522,34654522	T23C1	Vitamin D	PBMC	CO2	Ethanol	SE	3	2	2	-4.14237604421894	0.060123829322859	ENSG00000176454	LPCAT4
DP6;chr15:43739564:43739683:-@chr15:43738964:43739112:-@chr15:43738585:43738788:-;T13C1;PBMC	DP6	chr15:43739564:43739683:-@chr15:43738964:43739112:-@chr15:43738585:43738788:-	chr15	-	43738585,43738585	43739683,43739683	T13C1	Caffeine	PBMC	CO1	Water	SE	3	2	0	4.22975823684518	0.0584204349556539	ENSG00000067369	TP53BP1
DP6;chr1:54411999:54412222:+@chr1:54413461:54413494:+@chr1:54417659:54418145:+;T23C1;PBMC	DP6	chr1:54411999:54412222:+@chr1:54413461:54413494:+@chr1:54417659:54418145:+	chr1	+	54411999,54411999	54418145,54418145	T23C1	Vitamin D	PBMC	CO2	Ethanol	SE	3	3	3	-3.87074483168516	0.0705707065687651	ENSG00000116212	LRRC42
DP6;chr15:44673004:44673174:+@chr15:44695085:44695252:+@chr15:44705534:44707959:+;T20C1;PBMC	DP6	chr15:44673004:44673174:+@chr15:44695085:44695252:+@chr15:44705534:44707959:+	chr15	+	44673004,44673004	44707959,44707959	T20C1	Zinc	PBMC	CO1	Water	SE	3	2	0	3.83880750037917	0.0839037217411082	NA	NA
DP6;chr15:60689457:60689537:-@chr15:60688350:60688626:-@chr15:60678227:60678285:-;T23C1;PBMC	DP6	chr15:60689457:60689537:-@chr15:60688350:60688626:-@chr15:60678227:60678285:-	chr15	-	60678227,60678227	60689537,60689537	T23C1	Vitamin D	PBMC	CO2	Ethanol	SE	3	3	0	6.6429090103998	0.0306593794925667	ENSG00000182718	ANXA2
DP6;chr15:60689457:60689537:-@chr15:60688479:60688626:-@chr15:60678227:60678285:-;T23C1;PBMC	DP6	chr15:60689457:60689537:-@chr15:60688479:60688626:-@chr15:60678227:60678285:-	chr15	-	60678227,60678227	60689537,60689537	T23C1	Vitamin D	PBMC	CO2	Ethanol	SE	3	3	0	6.57005301259734	0.0306593794925667	ENSG00000182718	ANXA2
DP6;chr15:60689457:60689537:-@chr15:60688572:60688626:-@chr15:60678227:60678285:-;T23C1;PBMC	DP6	chr15:60689457:60689537:-@chr15:60688572:60688626:-@chr15:60678227:60678285:-	chr15	-	60678227,60678227	60689537,60689537	T23C1	Vitamin D	PBMC	CO2	Ethanol	SE	3	3	0	6.32151630491548	0.0306593794925667	ENSG00000182718	ANXA2
DP6;chr15:60690142:60690185:-@chr15:60689457:60689537:-@chr15:60688350:60688626:-;T23C1;PBMC	DP6	chr15:60690142:60690185:-@chr15:60689457:60689537:-@chr15:60688350:60688626:-	chr15	-	60688350,60688350	60690185,60690185	T23C1	Vitamin D	PBMC	CO2	Ethanol	SE	3	2	2	-3.94138679223026	0.0651604758981066	ENSG00000182718	ANXA2
DP6;chr15:65993389:65993530:-@chr15:65992882:65993010:-@chr15:65989605:65989721:-;T23C1;PBMC	DP6	chr15:65993389:65993530:-@chr15:65992882:65993010:-@chr15:65989605:65989721:-	chr15	-	65989605,65989605	65993530,65993530	T23C1	Vitamin D	PBMC	CO2	Ethanol	SE	3	3	0	4.27614571373628	0.0538134029282016	ENSG00000174485	DENND4A
DP6;chr15:69745159:69745359:+@chr15:69745986:69746060:+@chr15:69747509:69747626:+;T13C1;PBMC	DP6	chr15:69745159:69745359:+@chr15:69745986:69746060:+@chr15:69747509:69747626:+	chr15	+	69745159,69745159	69747626,69747626	T13C1	Caffeine	PBMC	CO1	Water	SE	3	2	0	3.95442584140594	0.0647313754304191	ENSG00000137818	RPLP1
DP6;chr15:69745159:69745359:+@chr15:69745986:69746060:+@chr15:69747509:69747626:+;T14C1;PBMC	DP6	chr15:69745159:69745359:+@chr15:69745986:69746060:+@chr15:69747509:69747626:+	chr15	+	69745159,69745159	69747626,69747626	T14C1	Nicotine	PBMC	CO1	Water	SE	3	2	0	4.77857506591103	0.0324229721182453	ENSG00000137818	RPLP1
DP6;chr15:69745159:69745359:+@chr15:69745986:69746060:+@chr15:69747509:69747626:+;T15C1;PBMC	DP6	chr15:69745159:69745359:+@chr15:69745986:69746060:+@chr15:69747509:69747626:+	chr15	+	69745159,69745159	69747626,69747626	T15C1	Copper	PBMC	CO1	Water	SE	3	2	0	4.42542604074352	0.0511703330916442	ENSG00000137818	RPLP1
DP6;chr15:69745159:69745359:+@chr15:69745986:69746060:+@chr15:69747509:69747626:+;T3C1;PBMC	DP6	chr15:69745159:69745359:+@chr15:69745986:69746060:+@chr15:69747509:69747626:+	chr15	+	69745159,69745159	69747626,69747626	T3C1	Vitamin B3	PBMC	CO1	Water	SE	3	2	0	4.15497081620388	0.060123829322859	ENSG00000137818	RPLP1
DP6;chr15:69745159:69745359:+@chr15:69745986:69746060:+@chr15:69747509:69747626:+;T4C1;PBMC	DP6	chr15:69745159:69745359:+@chr15:69745986:69746060:+@chr15:69747509:69747626:+	chr15	+	69745159,69745159	69747626,69747626	T4C1	Vitamin B5	PBMC	CO1	Water	SE	3	3	0	6.45947921518195	0.0306593794925667	ENSG00000137818	RPLP1
DP6;chr15:69745159:69745359:+@chr15:69745986:69746060:+@chr15:69747509:69747626:+;T5C1;PBMC	DP6	chr15:69745159:69745359:+@chr15:69745986:69746060:+@chr15:69747509:69747626:+	chr15	+	69745159,69745159	69747626,69747626	T5C1	Vitamin B6	PBMC	CO1	Water	SE	3	3	0	6.05003625676132	0.0306593794925667	ENSG00000137818	RPLP1
DP6;chr15:72640389:72640475:-@chr15:72640027:72640099:-@chr15:72638868:72639051:-;T23C1;PBMC	DP6	chr15:72640389:72640475:-@chr15:72640027:72640099:-@chr15:72638868:72639051:-	chr15	-	72638868,72638868	72640475,72640475	T23C1	Vitamin D	PBMC	CO2	Ethanol	SE	3	1	1	-3.66437331292363	0.148208279450682	ENSG00000213614,ENSG00000260729	NA
DP6;chr15:74317198:74317268:+@chr15:74324913:74325056:+@chr15:74325497:74325755:+;T23C1;PBMC	DP6	chr15:74317198:74317268:+@chr15:74324913:74325056:+@chr15:74325497:74325755:+	chr15	+	74317198,74317198	74325755,74325755	T23C1	Vitamin D	PBMC	CO2	Ethanol	SE	3	2	2	-3.83353340501963	0.0839037217411082	ENSG00000140464	PML
DP6;chr15:77712348:77712446:-@chr15:77657505:77657567:-@chr15:77578765:77578846:-;T13C1;PBMC	DP6	chr15:77712348:77712446:-@chr15:77657505:77657567:-@chr15:77578765:77578846:-	chr15	-	77578765,77578765	77712446,77712446	T13C1	Caffeine	PBMC	CO1	Water	SE	3	2	2	-3.81566737783883	0.093731421277877	ENSG00000173517	PEAK1
DP6;chr15:80263042:80263643:-@chr15:80259979:80260034:-@chr15:80253232:80253516:-;T16C1;PBMC	DP6	chr15:80263042:80263643:-@chr15:80259979:80260034:-@chr15:80253232:80253516:-	chr15	-	80253232,80253232	80263643,80263643	T16C1	Iron (C1)	PBMC	CO1	Water	SE	3	2	2	-3.78313150214219	0.120124454077434	ENSG00000140379	BCL2A1
DP6;chr15:89424588:89424956:-@chr15:89422649:89423841:-@chr15:89422198:89422500:-;T13C1;PBMC	DP6	chr15:89424588:89424956:-@chr15:89422649:89423841:-@chr15:89422198:89422500:-	chr15	-	89422198,89422198	89424956,89424956	T13C1	Caffeine	PBMC	CO1	Water	SE	3	2	0	4.43077884380577	0.0511703330916442	ENSG00000140511	HAPLN3
DP6;chr15:89424588:89424956:-@chr15:89422649:89423841:-@chr15:89422198:89422500:-;T14C1;PBMC	DP6	chr15:89424588:89424956:-@chr15:89422649:89423841:-@chr15:89422198:89422500:-	chr15	-	89422198,89422198	89424956,89424956	T14C1	Nicotine	PBMC	CO1	Water	SE	3	2	0	4.38632733053786	0.0538134029282016	ENSG00000140511	HAPLN3
DP6;chr15:89424588:89424956:-@chr15:89422649:89423841:-@chr15:89422198:89422500:-;T18C1;PBMC	DP6	chr15:89424588:89424956:-@chr15:89422649:89423841:-@chr15:89422198:89422500:-	chr15	-	89422198,89422198	89424956,89424956	T18C1	Molybdenum	PBMC	CO1	Water	SE	3	2	0	4.20693625590873	0.0584204349556539	ENSG00000140511	HAPLN3
DP6;chr15:89424588:89424956:-@chr15:89422649:89423841:-@chr15:89422198:89422500:-;T3C1;PBMC	DP6	chr15:89424588:89424956:-@chr15:89422649:89423841:-@chr15:89422198:89422500:-	chr15	-	89422198,89422198	89424956,89424956	T3C1	Vitamin B3	PBMC	CO1	Water	SE	3	3	0	4.61702980334584	0.0324229721182453	ENSG00000140511	HAPLN3
DP6;chr15:93540483:93540633:+@chr15:93541379:93541491:+@chr15:93541729:93541851:+;T23C1;PBMC	DP6	chr15:93540483:93540633:+@chr15:93541379:93541491:+@chr15:93541729:93541851:+	chr15	+	93540483,93540483	93541851,93541851	T23C1	Vitamin D	PBMC	CO2	Ethanol	SE	3	2	2	-4.3437325286569	0.0538134029282016	ENSG00000173575	CHD2
DP6;chr16:11680742:11680806:-@chr16:11655002:11655430:-@chr16:11650367:11650591:-;T23C1;PBMC	DP6	chr16:11680742:11680806:-@chr16:11655002:11655430:-@chr16:11650367:11650591:-	chr16	-	11650367,11650367	11680806,11680806	T23C1	Vitamin D	PBMC	CO2	Ethanol	SE	3	3	0	6.88435813180341	0.0306593794925667	ENSG00000189067	LITAF
DP6;chr16:1365655:1365727:+@chr16:1369703:1369863:+@chr16:1370175:1370284:+;T23C1;PBMC	DP6	chr16:1365655:1365727:+@chr16:1369703:1369863:+@chr16:1370175:1370284:+	chr16	+	1365655,1365655	1370284,1370284	T23C1	Vitamin D	PBMC	CO2	Ethanol	SE	3	2	0	3.74537191223029	0.13431430812324	ENSG00000103275	UBE2I
DP6;chr16:2014450:2014629:-@chr16:2013654:2014366:-@chr16:2013150:2013257:-;T18C1;PBMC	DP6	chr16:2014450:2014629:-@chr16:2013654:2014366:-@chr16:2013150:2013257:-	chr16	-	2013150,2013150	2014629,2014629	T18C1	Molybdenum	PBMC	CO1	Water	SE	3	2	0	5.52808317459229	0.0306593794925667	ENSG00000140988	RPS2
DP6;chr16:2014450:2014629:-@chr16:2013654:2014366:-@chr16:2013150:2013257:-;T3C1;PBMC	DP6	chr16:2014450:2014629:-@chr16:2013654:2014366:-@chr16:2013150:2013257:-	chr16	-	2013150,2013150	2014629,2014629	T3C1	Vitamin B3	PBMC	CO1	Water	SE	3	2	0	4.58957208786894	0.0324229721182453	ENSG00000140988	RPS2
DP6;chr16:2014450:2014629:-@chr16:2013654:2014366:-@chr16:2013150:2013257:-;T4C1;PBMC	DP6	chr16:2014450:2014629:-@chr16:2013654:2014366:-@chr16:2013150:2013257:-	chr16	-	2013150,2013150	2014629,2014629	T4C1	Vitamin B5	PBMC	CO1	Water	SE	3	2	0	4.58957208786894	0.0324229721182453	ENSG00000140988	RPS2
DP6;chr16:2014450:2014629:-@chr16:2013654:2014366:-@chr16:2013150:2013257:-;T5C1;PBMC	DP6	chr16:2014450:2014629:-@chr16:2013654:2014366:-@chr16:2013150:2013257:-	chr16	-	2013150,2013150	2014629,2014629	T5C1	Vitamin B6	PBMC	CO1	Water	SE	3	3	0	6.79541078044167	0.0306593794925667	ENSG00000140988	RPS2
DP6;chr16:2014450:2014629:-@chr16:2014277:2014366:-@chr16:2013150:2013257:-;T18C1;PBMC	DP6	chr16:2014450:2014629:-@chr16:2014277:2014366:-@chr16:2013150:2013257:-	chr16	-	2013150,2013150	2014629,2014629	T18C1	Molybdenum	PBMC	CO1	Water	SE	3	3	0	6.30029606565671	0.0306593794925667	ENSG00000140988	RPS2
DP6;chr16:2014450:2014629:-@chr16:2014277:2014366:-@chr16:2013150:2013257:-;T3C1;PBMC	DP6	chr16:2014450:2014629:-@chr16:2014277:2014366:-@chr16:2013150:2013257:-	chr16	-	2013150,2013150	2014629,2014629	T3C1	Vitamin B3	PBMC	CO1	Water	SE	3	2	0	4.39684221601738	0.0538134029282016	ENSG00000140988	RPS2
DP6;chr16:2014450:2014629:-@chr16:2014277:2014366:-@chr16:2013150:2013257:-;T4C1;PBMC	DP6	chr16:2014450:2014629:-@chr16:2014277:2014366:-@chr16:2013150:2013257:-	chr16	-	2013150,2013150	2014629,2014629	T4C1	Vitamin B5	PBMC	CO1	Water	SE	3	2	0	4.32023862840999	0.0538134029282016	ENSG00000140988	RPS2
DP6;chr16:2014450:2014629:-@chr16:2014277:2014366:-@chr16:2013150:2013257:-;T5C1;PBMC	DP6	chr16:2014450:2014629:-@chr16:2014277:2014366:-@chr16:2013150:2013257:-	chr16	-	2013150,2013150	2014629,2014629	T5C1	Vitamin B6	PBMC	CO1	Water	SE	3	3	0	6.82290197558556	0.0306593794925667	ENSG00000140988	RPS2
DP6;chr16:2318056:2318413:-@chr16:2314574:2314761:-@chr16:2314177:2314332:-;T13C1;PBMC	DP6	chr16:2318056:2318413:-@chr16:2314574:2314761:-@chr16:2314177:2314332:-	chr16	-	2314177,2314177	2318413,2318413	T13C1	Caffeine	PBMC	CO1	Water	SE	3	1	0	4.25044554961003	0.0584204349556539	ENSG00000205937	RNPS1
DP6;chr16:2318056:2318413:-@chr16:2314574:2314761:-@chr16:2314177:2314332:-;T16C1;PBMC	DP6	chr16:2318056:2318413:-@chr16:2314574:2314761:-@chr16:2314177:2314332:-	chr16	-	2314177,2314177	2318413,2318413	T16C1	Iron (C1)	PBMC	CO1	Water	SE	3	1	0	3.93016333636287	0.0651604758981066	ENSG00000205937	RNPS1
DP6;chr16:2318056:2318413:-@chr16:2314574:2314761:-@chr16:2314177:2314332:-;T23C1;PBMC	DP6	chr16:2318056:2318413:-@chr16:2314574:2314761:-@chr16:2314177:2314332:-	chr16	-	2314177,2314177	2318413,2318413	T23C1	Vitamin D	PBMC	CO2	Ethanol	SE	3	3	0	5.11034921203395	0.0306593794925667	ENSG00000205937	RNPS1
DP6;chr16:2587965:2588137:+@chr16:2588503:2588772:+@chr16:2607704:2607964:+;T23C1;PBMC	DP6	chr16:2587965:2588137:+@chr16:2588503:2588772:+@chr16:2607704:2607964:+	chr16	+	2587965,2587965	2607964,2607964	T23C1	Vitamin D	PBMC	CO2	Ethanol	SE	3	2	0	4.72855709033854	0.0324229721182453	ENSG00000140992	PDPK1
DP6;chr16:2587965:2588137:+@chr16:2588620:2588772:+@chr16:2607704:2607964:+;T23C1;PBMC	DP6	chr16:2587965:2588137:+@chr16:2588620:2588772:+@chr16:2607704:2607964:+	chr16	+	2587965,2587965	2607964,2607964	T23C1	Vitamin D	PBMC	CO2	Ethanol	SE	3	2	0	3.72982061993706	0.135070814723013	ENSG00000140992	PDPK1
DP6;chr16:27351507:27351594:+@chr16:27352391:27352634:+@chr16:27353442:27353580:+;T13C1;PBMC	DP6	chr16:27351507:27351594:+@chr16:27352391:27352634:+@chr16:27353442:27353580:+	chr16	+	27351507,27351507	27353580,27353580	T13C1	Caffeine	PBMC	CO1	Water	SE	3	2	0	4.83293422371029	0.0324229721182453	ENSG00000077238	IL4R
DP6;chr16:279278:279449:-@chr16:278332:278401:-@chr16:277241:277335:-;T13C1;PBMC	DP6	chr16:279278:279449:-@chr16:278332:278401:-@chr16:277241:277335:-	chr16	-	277241,277241	279449,279449	T13C1	Caffeine	PBMC	CO1	Water	SE	3	3	0	5.79715759044022	0.0306593794925667	ENSG00000007392	LUC7L
DP6;chr16:279278:279449:-@chr16:278332:278401:-@chr16:277241:277335:-;T16C1;PBMC	DP6	chr16:279278:279449:-@chr16:278332:278401:-@chr16:277241:277335:-	chr16	-	277241,277241	279449,279449	T16C1	Iron (C1)	PBMC	CO1	Water	SE	3	3	0	5.13688499803177	0.0306593794925667	ENSG00000007392	LUC7L
DP6;chr16:279278:279449:-@chr16:278332:278401:-@chr16:277241:277335:-;T23C1;PBMC	DP6	chr16:279278:279449:-@chr16:278332:278401:-@chr16:277241:277335:-	chr16	-	277241,277241	279449,279449	T23C1	Vitamin D	PBMC	CO2	Ethanol	SE	3	3	0	4.27155374133313	0.0538134029282016	ENSG00000007392	LUC7L
DP6;chr16:28992791:28992936:+@chr16:28993222:28993377:+@chr16:28993677:28993866:+;T23C1;PBMC	DP6	chr16:28992791:28992936:+@chr16:28993222:28993377:+@chr16:28993677:28993866:+	chr16	+	28992791,28992791	28993866,28993866	T23C1	Vitamin D	PBMC	CO2	Ethanol	SE	3	2	2	-4.79932171097684	0.0324229721182453	ENSG00000169682,ENSG00000261067	NA
DP6;chr16:28994513:28994611:+@chr16:28995107:28995278:+@chr16:28995526:28996838:+;T23C1;PBMC	DP6	chr16:28994513:28994611:+@chr16:28995107:28995278:+@chr16:28995526:28996838:+	chr16	+	28994513,28994513	28996838,28996838	T23C1	Vitamin D	PBMC	CO2	Ethanol	SE	3	2	2	-4.54052137351338	0.0324229721182453	ENSG00000261067	RP11-264B17.3
DP6;chr16:30075745:30075826:+@chr16:30077197:30077248:+@chr16:30078555:30078687:+;T12C1;PBMC	DP6	chr16:30075745:30075826:+@chr16:30077197:30077248:+@chr16:30078555:30078687:+	chr16	+	30075745,30075745	30078687,30078687	T12C1	Dexamethasone	PBMC	CO2	Ethanol	SE	3	2	0	4.28206249139907	0.0538134029282016	ENSG00000149925	ALDOA
DP6;chr16:30075745:30075826:+@chr16:30077197:30077248:+@chr16:30078555:30078687:+;T13C1;PBMC	DP6	chr16:30075745:30075826:+@chr16:30077197:30077248:+@chr16:30078555:30078687:+	chr16	+	30075745,30075745	30078687,30078687	T13C1	Caffeine	PBMC	CO1	Water	SE	3	3	0	5.52686007267257	0.0306593794925667	ENSG00000149925	ALDOA
DP6;chr16:31711934:31712059:+@chr16:31713856:31714002:+@chr16:31714477:31714688:+;T16C1;PBMC	DP6	chr16:31711934:31712059:+@chr16:31713856:31714002:+@chr16:31714477:31714688:+	chr16	+	31711934,31711934	31714688,31714688	T16C1	Iron (C1)	PBMC	CO1	Water	SE	3	3	3	-4.23737038930361	0.0584204349556539	ENSG00000131797	CLUHP3
DP6;chr16:3333487:3334205:+@chr16:3336023:3336149:+@chr16:3338454:3338570:+;T23C1;PBMC	DP6	chr16:3333487:3334205:+@chr16:3336023:3336149:+@chr16:3338454:3338570:+	chr16	+	3333487,3333487	3338570,3338570	T23C1	Vitamin D	PBMC	CO2	Ethanol	SE	2	2	0	3.89001735055936	0.0651604758981066	ENSG00000006194	ZNF263
DP6;chr16:343488:343718:-@chr16:341190:341297:-@chr16:339440:339607:-;T23C1;PBMC	DP6	chr16:343488:343718:-@chr16:341190:341297:-@chr16:339440:339607:-	chr16	-	339440,339440	343718,343718	T23C1	Vitamin D	PBMC	CO2	Ethanol	SE	3	3	3	-5.07461113459795	0.0306593794925667	ENSG00000103126	AXIN1
DP6;chr16:50776673:50776752:+@chr16:50778641:50778777:+@chr16:50783487:50784113:+;T16C1;PBMC	DP6	chr16:50776673:50776752:+@chr16:50778641:50778777:+@chr16:50783487:50784113:+	chr16	+	50776673,50776673	50784113,50784113	T16C1	Iron (C1)	PBMC	CO1	Water	SE	3	2	2	-3.80658207103443	0.103743846703238	ENSG00000083799	CYLD
DP6;chr16:57219733:57219976:-@chr16:57212414:57212764:-@chr16:57207640:57207781:-;T23C1;PBMC	DP6	chr16:57219733:57219976:-@chr16:57212414:57212764:-@chr16:57207640:57207781:-	chr16	-	57207640,57207640	57219976,57219976	T23C1	Vitamin D	PBMC	CO2	Ethanol	SE	2	2	0	4.80390570644163	0.0324229721182453	ENSG00000172775	FAM192A
DP6;chr16:57219943:57220028:-@chr16:57212414:57212764:-@chr16:57207640:57207781:-;T23C1;PBMC	DP6	chr16:57219943:57220028:-@chr16:57212414:57212764:-@chr16:57207640:57207781:-	chr16	-	57207640,57207640	57220028,57220028	T23C1	Vitamin D	PBMC	CO2	Ethanol	SE	3	3	0	4.9148951519487	0.0306593794925667	ENSG00000172775	FAM192A
DP6;chr16:58663632:58663790:-@chr16:58657186:58657313:-@chr16:58633140:58633415:-;T23C1;PBMC	DP6	chr16:58663632:58663790:-@chr16:58657186:58657313:-@chr16:58633140:58633415:-	chr16	-	58633140,58633140	58663790,58663790	T23C1	Vitamin D	PBMC	CO2	Ethanol	SE	3	3	0	6.88435813180341	0.0306593794925667	ENSG00000125107	CNOT1
DP6;chr16:58663632:58663790:-@chr16:58658557:58658698:-@chr16:58633140:58633415:-;T23C1;PBMC	DP6	chr16:58663632:58663790:-@chr16:58658557:58658698:-@chr16:58633140:58633415:-	chr16	-	58633140,58633140	58663790,58663790	T23C1	Vitamin D	PBMC	CO2	Ethanol	SE	3	3	0	5.82408855467093	0.0306593794925667	ENSG00000125107	CNOT1
DP6;chr16:58663632:58663790:-@chr16:58658557:58658698:-@chr16:58657186:58657313:-;T16C1;PBMC	DP6	chr16:58663632:58663790:-@chr16:58658557:58658698:-@chr16:58657186:58657313:-	chr16	-	58657186,58657186	58663790,58663790	T16C1	Iron (C1)	PBMC	CO1	Water	SE	3	2	2	-3.68602631459144	0.136454221577718	ENSG00000125107	CNOT1
DP6;chr16:58663632:58663790:-@chr16:58658557:58658698:-@chr16:58657186:58657313:-;T23C1;PBMC	DP6	chr16:58663632:58663790:-@chr16:58658557:58658698:-@chr16:58657186:58657313:-	chr16	-	58657186,58657186	58663790,58663790	T23C1	Vitamin D	PBMC	CO2	Ethanol	SE	3	2	2	-4.62369371819655	0.0324229721182453	ENSG00000125107	CNOT1
DP6;chr16:58663632:58663790:-@chr16:58658577:58658698:-@chr16:58633140:58633415:-;T23C1;PBMC	DP6	chr16:58663632:58663790:-@chr16:58658577:58658698:-@chr16:58633140:58633415:-	chr16	-	58633140,58633140	58663790,58663790	T23C1	Vitamin D	PBMC	CO2	Ethanol	SE	3	3	0	5.82961598737727	0.0306593794925667	ENSG00000125107	CNOT1
DP6;chr16:88653008:88653092:+@chr16:88653950:88654021:+@chr16:88664586:88664734:+;T18C1;PBMC	DP6	chr16:88653008:88653092:+@chr16:88653950:88654021:+@chr16:88664586:88664734:+	chr16	+	88653008,88653008	88664734,88664734	T18C1	Molybdenum	PBMC	CO1	Water	SE	3	2	0	3.72035878521518	0.136454221577718	ENSG00000158545	ZC3H18
DP6;chr16:88653008:88653092:+@chr16:88653950:88654021:+@chr16:88664586:88664734:+;T20C1;PBMC	DP6	chr16:88653008:88653092:+@chr16:88653950:88654021:+@chr16:88664586:88664734:+	chr16	+	88653008,88653008	88664734,88664734	T20C1	Zinc	PBMC	CO1	Water	SE	3	1	0	3.72138146944381	0.136454221577718	ENSG00000158545	ZC3H18
DP6;chr16:88791824:88791927:-@chr16:88791417:88791488:-@chr16:88790279:88790379:-;T2C1;PBMC	DP6	chr16:88791824:88791927:-@chr16:88791417:88791488:-@chr16:88790279:88790379:-	chr16	-	88790279,88790279	88791927,88791927	T2C1	Vitamin H	PBMC	CO1	Water	SE	3	2	0	3.79812371171644	0.108156335036508	ENSG00000103335	PIEZO1
DP6;chr16:88923166:88923374:-@chr16:88909114:88909237:-@chr16:88908305:88908379:-;T23C1;PBMC	DP6	chr16:88923166:88923374:-@chr16:88909114:88909237:-@chr16:88908305:88908379:-	chr16	-	88908305,88908305	88923374,88923374	T23C1	Vitamin D	PBMC	CO2	Ethanol	SE	2	2	2	-3.76561375573255	0.124284240826405	ENSG00000141012	GALNS
DP6;chr16:89383341:89383486:-@chr16:89379725:89379997:-@chr16:89371614:89371752:-;T23C1;PBMC	DP6	chr16:89383341:89383486:-@chr16:89379725:89379997:-@chr16:89371614:89371752:-	chr16	-	89371614,89371614	89383486,89383486	T23C1	Vitamin D	PBMC	CO2	Ethanol	SE	3	3	0	5.33734161461872	0.0306593794925667	ENSG00000167522	ANKRD11
DP6;chr16:89939994:89940267:+@chr16:89944869:89945035:+@chr16:89949759:89949920:+;T23C1;PBMC	DP6	chr16:89939994:89940267:+@chr16:89944869:89945035:+@chr16:89949759:89949920:+	chr16	+	89939994,89939994	89949920,89949920	T23C1	Vitamin D	PBMC	CO2	Ethanol	SE	3	2	0	3.85023990557553	0.0799581323321343	NA	NA
DP6;chr1:70694105:70694238:+@chr1:70697542:70697658:+@chr1:70697951:70698060:+;T13C1;PBMC	DP6	chr1:70694105:70694238:+@chr1:70697542:70697658:+@chr1:70697951:70698060:+	chr1	+	70694105,70694105	70698060,70698060	T13C1	Caffeine	PBMC	CO1	Water	SE	3	2	0	3.65879095824834	0.148208279450682	ENSG00000116754	SRSF11
DP6;chr1:70694105:70694238:+@chr1:70697542:70697658:+@chr1:70697951:70698060:+;T23C1;PBMC	DP6	chr1:70694105:70694238:+@chr1:70697542:70697658:+@chr1:70697951:70698060:+	chr1	+	70694105,70694105	70698060,70698060	T23C1	Vitamin D	PBMC	CO2	Ethanol	SE	3	2	0	4.8571584227341	0.0324229721182453	ENSG00000116754	SRSF11
DP6;chr17:1619424:1619566:-@chr17:1617665:1617747:-@chr17:1616997:1617308:-;T23C1;PBMC	DP6	chr17:1619424:1619566:-@chr17:1617665:1617747:-@chr17:1616997:1617308:-	chr17	-	1616997,1616997	1619566,1619566	T23C1	Vitamin D	PBMC	CO2	Ethanol	SE	3	3	3	-5.97580035136532	0.0306593794925667	ENSG00000186594	MIR22HG
DP6;chr17:18761381:18761574:+@chr17:18762653:18762788:+@chr17:18768782:18768877:+;T13C1;PBMC	DP6	chr17:18761381:18761574:+@chr17:18762653:18762788:+@chr17:18768782:18768877:+	chr17	+	18761381,18761381	18768877,18768877	T13C1	Caffeine	PBMC	CO1	Water	SE	3	2	2	-4.19910658934719	0.0584204349556539	ENSG00000141127	PRPSAP2
DP6;chr17:18761381:18761574:+@chr17:18768782:18768877:+@chr17:18769115:18769265:+;T20C1;PBMC	DP6	chr17:18761381:18761574:+@chr17:18768782:18768877:+@chr17:18769115:18769265:+	chr17	+	18761381,18761381	18769265,18769265	T20C1	Zinc	PBMC	CO1	Water	SE	3	2	2	-3.67732132898424	0.141852954845221	ENSG00000141127	PRPSAP2
DP6;chr17:2239625:2240678:-@chr17:2239331:2239434:-@chr17:2238805:2239024:-;T23C1;PBMC	DP6	chr17:2239625:2240678:-@chr17:2239331:2239434:-@chr17:2238805:2239024:-	chr17	-	2238805,2238805	2240678,2240678	T23C1	Vitamin D	PBMC	CO2	Ethanol	SE	3	3	3	-6.78725889332472	0.0306593794925667	ENSG00000167721	TSR1
DP6;chr17:25621106:25621461:+@chr17:25628793:25628982:+@chr17:25630393:25630661:+;T23C1;PBMC	DP6	chr17:25621106:25621461:+@chr17:25628793:25628982:+@chr17:25630393:25630661:+	chr17	+	25621106,25621106	25630661,25630661	T23C1	Vitamin D	PBMC	CO2	Ethanol	SE	2	2	2	-4.34475353676852	0.0538134029282016	ENSG00000109046	WSB1
DP6;chr17:25621106:25621461:+@chr17:25628844:25628982:+@chr17:25630393:25630661:+;T23C1;PBMC	DP6	chr17:25621106:25621461:+@chr17:25628844:25628982:+@chr17:25630393:25630661:+	chr17	+	25621106,25621106	25630661,25630661	T23C1	Vitamin D	PBMC	CO2	Ethanol	SE	2	2	2	-4.13850876879127	0.060123829322859	ENSG00000109046	WSB1
DP6;chr17:25621106:25621461:+@chr17:25628907:25628982:+@chr17:25630393:25630661:+;T23C1;PBMC	DP6	chr17:25621106:25621461:+@chr17:25628907:25628982:+@chr17:25630393:25630661:+	chr17	+	25621106,25621106	25630661,25630661	T23C1	Vitamin D	PBMC	CO2	Ethanol	SE	2	2	2	-3.90778703130433	0.0651604758981066	ENSG00000109046	WSB1
DP6;chr17:26903819:26903951:-@chr17:26902983:26903038:-@chr17:26902439:26902562:-;T20C1;PBMC	DP6	chr17:26903819:26903951:-@chr17:26902983:26903038:-@chr17:26902439:26902562:-	chr17	-	26902439,26902439	26903951,26903951	T20C1	Zinc	PBMC	CO1	Water	SE	3	2	0	3.80252020536862	0.108156335036508	ENSG00000109107,ENSG00000258472	NA
DP6;chr17:33925249:33925354:+@chr17:33928005:33928090:+@chr17:33932724:33932859:+;T23C1;PBMC	DP6	chr17:33925249:33925354:+@chr17:33928005:33928090:+@chr17:33932724:33932859:+	chr17	+	33925249,33925249	33932859,33932859	T23C1	Vitamin D	PBMC	CO2	Ethanol	SE	3	2	0	4.94983809104816	0.0306593794925667	ENSG00000006125	AP2B1
DP6;chr17:34431220:34431374:+@chr17:34431921:34432035:+@chr17:34432618:34433014:+;T23C1;PBMC	DP6	chr17:34431220:34431374:+@chr17:34431921:34432035:+@chr17:34432618:34433014:+	chr17	+	34431220,34431220	34433014,34433014	T23C1	Vitamin D	PBMC	CO2	Ethanol	SE	3	3	3	-6.47712880122643	0.0306593794925667	ENSG00000129277	CCL4
DP6;chr17:34538468:34538619:+@chr17:34539178:34539292:+@chr17:34539695:34540280:+;T23C1;PBMC	DP6	chr17:34538468:34538619:+@chr17:34539178:34539292:+@chr17:34539695:34540280:+	chr17	+	34538468,34538468	34540280,34540280	T23C1	Vitamin D	PBMC	CO2	Ethanol	SE	2	2	2	-4.67982589199796	0.0324229721182453	ENSG00000205020	CCL4L1
DP6;chr17:34640034:34640185:+@chr17:34640744:34640858:+@chr17:34641450:34641840:+;T15C1;PBMC	DP6	chr17:34640034:34640185:+@chr17:34640744:34640858:+@chr17:34641450:34641840:+	chr17	+	34640034,34640034	34641840,34641840	T15C1	Copper	PBMC	CO1	Water	SE	3	2	2	-4.55333307355824	0.0324229721182453	ENSG00000197262	CCL4L2
DP6;chr17:34640034:34640185:+@chr17:34640744:34640858:+@chr17:34641450:34641840:+;T16C1;PBMC	DP6	chr17:34640034:34640185:+@chr17:34640744:34640858:+@chr17:34641450:34641840:+	chr17	+	34640034,34640034	34641840,34641840	T16C1	Iron (C1)	PBMC	CO1	Water	SE	3	2	2	-4.43648690911425	0.0511703330916442	ENSG00000197262	CCL4L2
DP6;chr17:34842473:34842629:+@chr17:34842779:34842810:+@chr17:34848657:34848743:+;T23C1;PBMC	DP6	chr17:34842473:34842629:+@chr17:34842779:34842810:+@chr17:34848657:34848743:+	chr17	+	34842473,34842473	34848743,34848743	T23C1	Vitamin D	PBMC	CO2	Ethanol	SE	3	2	2	-5.04565586545759	0.0306593794925667	ENSG00000108278	ZNHIT3
DP6;chr17:36871865:36872081:+@chr17:36872620:36873234:+@chr17:36873685:36873866:+;T23C1;PBMC	DP6	chr17:36871865:36872081:+@chr17:36872620:36873234:+@chr17:36873685:36873866:+	chr17	+	36871865,36871865	36873866,36873866	T23C1	Vitamin D	PBMC	CO2	Ethanol	SE	3	2	2	-4.77709781380139	0.0324229721182453	ENSG00000108292	MLLT6
DP6;chr17:39845127:39845321:+@chr17:39846030:39846193:+@chr17:39846340:39846441:+;T23C1;PBMC	DP6	chr17:39845127:39845321:+@chr17:39846030:39846193:+@chr17:39846340:39846441:+	chr17	+	39845127,39845127	39846441,39846441	T23C1	Vitamin D	PBMC	CO2	Ethanol	SE	3	3	3	-6.49643627205793	0.0306593794925667	NA	NA
DP6;chr17:41363894:41363941:+@chr17:41364224:41364413:+@chr17:41365040:41365271:+;T23C1;PBMC	DP6	chr17:41363894:41363941:+@chr17:41364224:41364413:+@chr17:41365040:41365271:+	chr17	+	41363894,41363894	41365271,41365271	T23C1	Vitamin D	PBMC	CO2	Ethanol	SE	3	3	3	-4.99254759576406	0.0306593794925667	ENSG00000184988	TMEM106A
DP6;chr17:41363894:41363941:+@chr17:41364246:41364413:+@chr17:41365040:41365271:+;T23C1;PBMC	DP6	chr17:41363894:41363941:+@chr17:41364246:41364413:+@chr17:41365040:41365271:+	chr17	+	41363894,41363894	41365271,41365271	T23C1	Vitamin D	PBMC	CO2	Ethanol	SE	3	3	3	-4.84247605174548	0.0324229721182453	ENSG00000184988	TMEM106A
DP6;chr17:46133748:46133960:+@chr17:46134394:46134483:+@chr17:46134706:46134864:+;T23C1;PBMC	DP6	chr17:46133748:46133960:+@chr17:46134394:46134483:+@chr17:46134706:46134864:+	chr17	+	46133748,46133748	46134864,46134864	T23C1	Vitamin D	PBMC	CO2	Ethanol	SE	3	3	3	-5.17244353119013	0.0306593794925667	ENSG00000082641	NFE2L1
DP6;chr17:4619268:4619328:+@chr17:4619442:4619486:+@chr17:4619707:4619903:+;T23C1;PBMC	DP6	chr17:4619268:4619328:+@chr17:4619442:4619486:+@chr17:4619707:4619903:+	chr17	+	4619268,4619268	4619903,4619903	T23C1	Vitamin D	PBMC	CO2	Ethanol	SE	2	2	2	-4.36721898123848	0.0538134029282016	ENSG00000141480	ARRB2
DP6;chr17:4621183:4621318:+@chr17:4621556:4621640:+@chr17:4621907:4621979:+;T23C1;PBMC	DP6	chr17:4621183:4621318:+@chr17:4621556:4621640:+@chr17:4621907:4621979:+	chr17	+	4621183,4621183	4621979,4621979	T23C1	Vitamin D	PBMC	CO2	Ethanol	SE	3	2	2	-4.28064360020239	0.0538134029282016	ENSG00000141480	ARRB2
DP6;chr17:49054469:49054582:-@chr17:49053224:49053262:-@chr17:49052132:49052308:-;T23C1;PBMC	DP6	chr17:49054469:49054582:-@chr17:49053224:49053262:-@chr17:49052132:49052308:-	chr17	-	49052132,49052132	49054582,49054582	T23C1	Vitamin D	PBMC	CO2	Ethanol	SE	3	3	3	-4.5797958350834	0.0324229721182453	ENSG00000008294	SPAG9
DP6;chr17:5389694:5390004:+@chr17:5391516:5391909:+@chr17:5392143:5394130:+;T23C1;PBMC	DP6	chr17:5389694:5390004:+@chr17:5391516:5391909:+@chr17:5392143:5394130:+	chr17	+	5389694,5389694	5394130,5394130	T23C1	Vitamin D	PBMC	CO2	Ethanol	SE	3	2	0	3.81361547399145	0.0986511971406298	NA	NA
DP6;chr17:57784732:57784856:-@chr17:57776232:57777550:-@chr17:57774667:57775339:-;T23C1;PBMC	DP6	chr17:57784732:57784856:-@chr17:57776232:57777550:-@chr17:57774667:57775339:-	chr17	-	57774667,57774667	57784856,57784856	T23C1	Vitamin D	PBMC	CO2	Ethanol	SE	3	3	0	6.88435813180341	0.0306593794925667	ENSG00000141378	PTRH2
DP6;chr17:61805694:61805773:-@chr17:61803998:61804055:-@chr17:61791366:61791468:-;T12C1;PBMC	DP6	chr17:61805694:61805773:-@chr17:61803998:61804055:-@chr17:61791366:61791468:-	chr17	-	61791366,61791366	61805773,61805773	T12C1	Dexamethasone	PBMC	CO2	Ethanol	SE	3	2	2	-3.74425899844152	0.13431430812324	ENSG00000266173,ENSG00000125695	NA
DP6;chr17:61805718:61805773:-@chr17:61803998:61804055:-@chr17:61791366:61791468:-;T12C1;PBMC	DP6	chr17:61805718:61805773:-@chr17:61803998:61804055:-@chr17:61791366:61791468:-	chr17	-	61791366,61791366	61805773,61805773	T12C1	Dexamethasone	PBMC	CO2	Ethanol	SE	3	1	1	-3.92484390645819	0.0651604758981066	ENSG00000266173,ENSG00000125695	NA
DP6;chr17:61875398:61875459:+@chr17:61876949:61876985:+@chr17:61877828:61877977:+;T23C1;PBMC	DP6	chr17:61875398:61875459:+@chr17:61876949:61876985:+@chr17:61877828:61877977:+	chr17	+	61875398,61875398	61877977,61877977	T23C1	Vitamin D	PBMC	CO2	Ethanol	SE	3	3	3	-6.1765601942418	0.0306593794925667	ENSG00000198231	DDX42
DP6;chr17:61904770:61904874:+@chr17:61905034:61905283:+@chr17:61905498:61905569:+;T23C1;PBMC	DP6	chr17:61904770:61904874:+@chr17:61905034:61905283:+@chr17:61905498:61905569:+	chr17	+	61904770,61904770	61905569,61905569	T23C1	Vitamin D	PBMC	CO2	Ethanol	SE	3	2	0	4.22266500798464	0.0584204349556539	ENSG00000087191	PSMC5
DP6;chr17:62479036:62479116:-@chr17:62477363:62477563:-@chr17:62476406:62476506:-;T23C1;PBMC	DP6	chr17:62479036:62479116:-@chr17:62477363:62477563:-@chr17:62476406:62476506:-	chr17	-	62476406,62476406	62479116,62479116	T23C1	Vitamin D	PBMC	CO2	Ethanol	SE	2	2	0	4.16370306129255	0.060123829322859	ENSG00000256525	POLG2
DP6;chr17:6661408:6661543:+@chr17:6662575:6662838:+@chr17:6662981:6663037:+;T13C1;PBMC	DP6	chr17:6661408:6661543:+@chr17:6662575:6662838:+@chr17:6662981:6663037:+	chr17	+	6661408,6661408	6663037,6663037	T13C1	Caffeine	PBMC	CO1	Water	SE	3	2	0	4.82404149582097	0.0324229721182453	ENSG00000132530	XAF1
DP6;chr17:6661408:6661543:+@chr17:6662575:6662838:+@chr17:6662981:6663037:+;T16C1;PBMC	DP6	chr17:6661408:6661543:+@chr17:6662575:6662838:+@chr17:6662981:6663037:+	chr17	+	6661408,6661408	6663037,6663037	T16C1	Iron (C1)	PBMC	CO1	Water	SE	3	2	0	3.9675998892493	0.0647313754304191	ENSG00000132530	XAF1
DP6;chr17:6661408:6661543:+@chr17:6662575:6662838:+@chr17:6662981:6663037:+;T20C1;PBMC	DP6	chr17:6661408:6661543:+@chr17:6662575:6662838:+@chr17:6662981:6663037:+	chr17	+	6661408,6661408	6663037,6663037	T20C1	Zinc	PBMC	CO1	Water	SE	3	2	0	3.88509156401138	0.0651604758981066	ENSG00000132530	XAF1
DP6;chr17:6661408:6661543:+@chr17:6662575:6662838:+@chr17:6662981:6663037:+;T4C1;PBMC	DP6	chr17:6661408:6661543:+@chr17:6662575:6662838:+@chr17:6662981:6663037:+	chr17	+	6661408,6661408	6663037,6663037	T4C1	Vitamin B5	PBMC	CO1	Water	SE	3	2	0	4.55646951675688	0.0324229721182453	ENSG00000132530	XAF1
DP6;chr17:6661408:6661543:+@chr17:6662575:6663037:+@chr17:6663725:6663920:+;T13C1;PBMC	DP6	chr17:6661408:6661543:+@chr17:6662575:6663037:+@chr17:6663725:6663920:+	chr17	+	6661408,6661408	6663920,6663920	T13C1	Caffeine	PBMC	CO1	Water	SE	3	2	0	4.75395063013844	0.0324229721182453	ENSG00000132530	XAF1
DP6;chr17:6661408:6661543:+@chr17:6662575:6663037:+@chr17:6663725:6663920:+;T16C1;PBMC	DP6	chr17:6661408:6661543:+@chr17:6662575:6663037:+@chr17:6663725:6663920:+	chr17	+	6661408,6661408	6663920,6663920	T16C1	Iron (C1)	PBMC	CO1	Water	SE	2	2	0	4.3106561947505	0.0538134029282016	ENSG00000132530	XAF1
DP6;chr17:6661408:6661543:+@chr17:6662575:6663037:+@chr17:6663725:6663920:+;T20C1;PBMC	DP6	chr17:6661408:6661543:+@chr17:6662575:6663037:+@chr17:6663725:6663920:+	chr17	+	6661408,6661408	6663920,6663920	T20C1	Zinc	PBMC	CO1	Water	SE	3	2	0	4.66957044660517	0.0324229721182453	ENSG00000132530	XAF1
DP6;chr17:6661408:6661543:+@chr17:6662575:6663037:+@chr17:6663725:6663920:+;T2C1;PBMC	DP6	chr17:6661408:6661543:+@chr17:6662575:6663037:+@chr17:6663725:6663920:+	chr17	+	6661408,6661408	6663920,6663920	T2C1	Vitamin H	PBMC	CO1	Water	SE	3	2	0	3.70757623868769	0.136454221577718	ENSG00000132530	XAF1
DP6;chr17:6661408:6661543:+@chr17:6662575:6663037:+@chr17:6663725:6663920:+;T3C1;PBMC	DP6	chr17:6661408:6661543:+@chr17:6662575:6663037:+@chr17:6663725:6663920:+	chr17	+	6661408,6661408	6663920,6663920	T3C1	Vitamin B3	PBMC	CO1	Water	SE	3	2	0	4.21491892638119	0.0584204349556539	ENSG00000132530	XAF1
DP6;chr17:6661408:6661543:+@chr17:6662575:6663037:+@chr17:6663725:6663920:+;T5C1;PBMC	DP6	chr17:6661408:6661543:+@chr17:6662575:6663037:+@chr17:6663725:6663920:+	chr17	+	6661408,6661408	6663920,6663920	T5C1	Vitamin B6	PBMC	CO1	Water	SE	3	2	0	4.32098187972043	0.0538134029282016	ENSG00000132530	XAF1
DP6;chr17:6663725:6663920:+@chr17:6665205:6665356:+@chr17:6665474:6665559:+;T13C1;PBMC	DP6	chr17:6663725:6663920:+@chr17:6665205:6665356:+@chr17:6665474:6665559:+	chr17	+	6663725,6663725	6665559,6665559	T13C1	Caffeine	PBMC	CO1	Water	SE	3	3	0	6.57544118330614	0.0306593794925667	ENSG00000132530	XAF1
DP6;chr17:6663725:6663920:+@chr17:6665205:6665356:+@chr17:6665474:6665559:+;T16C1;PBMC	DP6	chr17:6663725:6663920:+@chr17:6665205:6665356:+@chr17:6665474:6665559:+	chr17	+	6663725,6663725	6665559,6665559	T16C1	Iron (C1)	PBMC	CO1	Water	SE	3	2	0	3.80299545865911	0.108156335036508	ENSG00000132530	XAF1
DP6;chr17:6915515:6915653:-@chr17:6913115:6913208:-@chr17:6905803:6905939:-;T23C1;PBMC	DP6	chr17:6915515:6915653:-@chr17:6913115:6913208:-@chr17:6905803:6905939:-	chr17	-	6905803,6905803	6915653,6915653	T23C1	Vitamin D	PBMC	CO2	Ethanol	SE	3	3	3	-5.07887261681586	0.0306593794925667	ENSG00000267047,ENSG00000215067	NA
DP6;chr17:7127287:7127388:+@chr17:7127465:7127562:+@chr17:7127640:7127712:+;T23C1;PBMC	DP6	chr17:7127287:7127388:+@chr17:7127465:7127562:+@chr17:7127640:7127712:+	chr17	+	7127287,7127287	7127712,7127712	T23C1	Vitamin D	PBMC	CO2	Ethanol	SE	3	3	3	-5.719236433853	0.0306593794925667	ENSG00000072778	ACADVL
DP6;chr17:7145560:7145753:-@chr17:7144920:7144998:-@chr17:7144661:7144779:-;T23C1;PBMC	DP6	chr17:7145560:7145753:-@chr17:7144920:7144998:-@chr17:7144661:7144779:-	chr17	-	7144661,7144661	7145753,7145753	T23C1	Vitamin D	PBMC	CO2	Ethanol	SE	3	2	2	-4.85785275654497	0.0324229721182453	ENSG00000262526,ENSG00000170296	NA
DP6;chr17:74090495:74090662:-@chr17:74086410:74086478:-@chr17:74085256:74085401:-;T16C1;PBMC	DP6	chr17:74090495:74090662:-@chr17:74086410:74086478:-@chr17:74085256:74085401:-	chr17	-	74085256,74085256	74090662,74090662	T16C1	Iron (C1)	PBMC	CO1	Water	SE	3	2	2	-3.80588886829839	0.103743846703238	ENSG00000182473	EXOC7
DP6;chr17:74090495:74090662:-@chr17:74086410:74086478:-@chr17:74085256:74085401:-;T23C1;PBMC	DP6	chr17:74090495:74090662:-@chr17:74086410:74086478:-@chr17:74085256:74085401:-	chr17	-	74085256,74085256	74090662,74090662	T23C1	Vitamin D	PBMC	CO2	Ethanol	SE	3	2	2	-4.11991009672464	0.060123829322859	ENSG00000182473	EXOC7
DP6;chr17:74732236:74732546:-@chr17:74731854:74731957:-@chr17:74730197:74731240:-;T13C1;PBMC	DP6	chr17:74732236:74732546:-@chr17:74731854:74731957:-@chr17:74730197:74731240:-	chr17	-	74730197,74730197	74732546,74732546	T13C1	Caffeine	PBMC	CO1	Water	SE	3	3	0	5.73807413273152	0.0306593794925667	ENSG00000161547	SRSF2
DP6;chr17:74732236:74732546:-@chr17:74731854:74731957:-@chr17:74730197:74731240:-;T16C1;PBMC	DP6	chr17:74732236:74732546:-@chr17:74731854:74731957:-@chr17:74730197:74731240:-	chr17	-	74730197,74730197	74732546,74732546	T16C1	Iron (C1)	PBMC	CO1	Water	SE	3	3	0	6.37918964564263	0.0306593794925667	ENSG00000161547	SRSF2
DP6;chr17:74732236:74732546:-@chr17:74731854:74731957:-@chr17:74730197:74731240:-;T23C1;PBMC	DP6	chr17:74732236:74732546:-@chr17:74731854:74731957:-@chr17:74730197:74731240:-	chr17	-	74730197,74730197	74732546,74732546	T23C1	Vitamin D	PBMC	CO2	Ethanol	SE	3	3	0	5.65801153146129	0.0306593794925667	ENSG00000161547	SRSF2
DP6;chr17:7481145:7481234:+@chr17:7481438:7481562:+@chr17:7481660:7482324:+;T23C1;PBMC	DP6	chr17:7481145:7481234:+@chr17:7481438:7481562:+@chr17:7481660:7482324:+	chr17	+	7481145,7481145	7482324,7482324	T23C1	Vitamin D	PBMC	CO2	Ethanol	SE	3	3	3	-6.56603266492922	0.0306593794925667	ENSG00000264772	SNORA67
DP6;chr17:7481145:7481234:+@chr17:7481483:7481562:+@chr17:7481660:7482324:+;T23C1;PBMC	DP6	chr17:7481145:7481234:+@chr17:7481483:7481562:+@chr17:7481660:7482324:+	chr17	+	7481145,7481145	7482324,7482324	T23C1	Vitamin D	PBMC	CO2	Ethanol	SE	3	3	3	-6.47789020597826	0.0306593794925667	ENSG00000264772	SNORA67
DP6;chr17:7481145:7481234:+@chr17:7481545:7481562:+@chr17:7481660:7482324:+;T23C1;PBMC	DP6	chr17:7481145:7481234:+@chr17:7481545:7481562:+@chr17:7481660:7482324:+	chr17	+	7481145,7481145	7482324,7482324	T23C1	Vitamin D	PBMC	CO2	Ethanol	SE	3	3	3	-6.35243056393533	0.0306593794925667	ENSG00000264772	SNORA67
DP6;chr17:7576853:7576926:-@chr17:7576525:7576657:-@chr17:7573927:7574033:-;T23C1;PBMC	DP6	chr17:7576853:7576926:-@chr17:7576525:7576657:-@chr17:7573927:7574033:-	chr17	-	7573927,7573927	7576926,7576926	T23C1	Vitamin D	PBMC	CO2	Ethanol	SE	3	2	0	4.13854366950794	0.060123829322859	ENSG00000141510	TP53
DP6;chr17:76121239:76121344:-@chr17:76120970:76121066:-@chr17:76120605:76120862:-;T23C1;PBMC	DP6	chr17:76121239:76121344:-@chr17:76120970:76121066:-@chr17:76120605:76120862:-	chr17	-	76120605,76120605	76121344,76121344	T23C1	Vitamin D	PBMC	CO2	Ethanol	SE	3	2	2	-4.62462738643985	0.0324229721182453	ENSG00000141524	TMC6
DP6;chr17:76676272:76676426:-@chr17:76673077:76673132:-@chr17:76670130:76672251:-;T23C1;PBMC	DP6	chr17:76676272:76676426:-@chr17:76673077:76673132:-@chr17:76670130:76672251:-	chr17	-	76670130,76670130	76676426,76676426	T23C1	Vitamin D	PBMC	CO2	Ethanol	SE	3	2	2	-4.6828095779586	0.0324229721182453	ENSG00000108669	CYTH1
DP6;chr17:7810671:7810806:+@chr17:7810919:7811020:+@chr17:7811212:7811337:+;T23C1;PBMC	DP6	chr17:7810671:7810806:+@chr17:7810919:7811020:+@chr17:7811212:7811337:+	chr17	+	7810671,7810671	7811337,7811337	T23C1	Vitamin D	PBMC	CO2	Ethanol	SE	3	3	3	-5.79718044211602	0.0306593794925667	ENSG00000170004	CHD3
DP6;chr17:7812461:7812656:+@chr17:7813746:7813909:+@chr17:7814165:7814291:+;T23C1;PBMC	DP6	chr17:7812461:7812656:+@chr17:7813746:7813909:+@chr17:7814165:7814291:+	chr17	+	7812461,7812461	7814291,7814291	T23C1	Vitamin D	PBMC	CO2	Ethanol	SE	2	2	2	-3.83338705873023	0.0839037217411082	ENSG00000170004	CHD3
DP6;chr17:7812461:7812656:+@chr17:7813757:7813909:+@chr17:7814165:7814291:+;T23C1;PBMC	DP6	chr17:7812461:7812656:+@chr17:7813757:7813909:+@chr17:7814165:7814291:+	chr17	+	7812461,7812461	7814291,7814291	T23C1	Vitamin D	PBMC	CO2	Ethanol	SE	2	2	2	-4.12127078797224	0.060123829322859	ENSG00000170004	CHD3
DP6;chr17:79849599:79849739:+@chr17:79851428:79851490:+@chr17:79852343:79852462:+;T16C1;PBMC	DP6	chr17:79849599:79849739:+@chr17:79851428:79851490:+@chr17:79852343:79852462:+	chr17	+	79849599,79849599	79852462,79852462	T16C1	Iron (C1)	PBMC	CO1	Water	SE	3	2	2	-3.72994856828349	0.135070814723013	ENSG00000141552	ANAPC11
DP6;chr17:79892802:79893023:-@chr17:79892202:79892365:-@chr17:79890269:79891252:-;T3C1;PBMC	DP6	chr17:79892802:79893023:-@chr17:79892202:79892365:-@chr17:79890269:79891252:-	chr17	-	79890269,79890269	79893023,79893023	T3C1	Vitamin B3	PBMC	CO1	Water	SE	3	2	2	-3.72970207822509	0.135070814723013	ENSG00000183010	PYCR1
DP6;chr17:79995507:79995573:-@chr17:79995326:79995417:-@chr17:79994735:79994889:-;T23C1;PBMC	DP6	chr17:79995507:79995573:-@chr17:79995326:79995417:-@chr17:79994735:79994889:-	chr17	-	79994735,79994735	79995573,79995573	T23C1	Vitamin D	PBMC	CO2	Ethanol	SE	3	3	3	-5.66238396316176	0.0306593794925667	ENSG00000169738	DCXR
DP6;chr17:79995507:79995573:-@chr17:79995326:79995423:-@chr17:79994735:79994889:-;T23C1;PBMC	DP6	chr17:79995507:79995573:-@chr17:79995326:79995423:-@chr17:79994735:79994889:-	chr17	-	79994735,79994735	79995573,79995573	T23C1	Vitamin D	PBMC	CO2	Ethanol	SE	3	3	3	-6.26439997216461	0.0306593794925667	ENSG00000169738	DCXR
DP6;chr17:80022002:80022110:-@chr17:80021344:80021394:-@chr17:80020737:80020849:-;T23C1;PBMC	DP6	chr17:80022002:80022110:-@chr17:80021344:80021394:-@chr17:80020737:80020849:-	chr17	-	80020737,80020737	80022110,80022110	T23C1	Vitamin D	PBMC	CO2	Ethanol	SE	2	1	1	-3.65715211792	0.148208279450682	ENSG00000169718	DUS1L
DP6;chr17:80206751:80206890:-@chr17:80203852:80203915:-@chr17:80200537:80202707:-;T23C1;PBMC	DP6	chr17:80206751:80206890:-@chr17:80203852:80203915:-@chr17:80200537:80202707:-	chr17	-	80200537,80200537	80206890,80206890	T23C1	Vitamin D	PBMC	CO2	Ethanol	SE	3	3	3	-5.20889796002958	0.0306593794925667	ENSG00000141551	CSNK1D
DP6;chr17:8339179:8339363:+@chr17:8347245:8347494:+@chr17:8347578:8347675:+;T16C1;PBMC	DP6	chr17:8339179:8339363:+@chr17:8347245:8347494:+@chr17:8347578:8347675:+	chr17	+	8339179,8339179	8347675,8347675	T16C1	Iron (C1)	PBMC	CO1	Water	SE	3	3	0	6.21120860691376	0.0306593794925667	ENSG00000166579	NDEL1
DP6;chr17:8339179:8339363:+@chr17:8347245:8347494:+@chr17:8347578:8347675:+;T23C1;PBMC	DP6	chr17:8339179:8339363:+@chr17:8347245:8347494:+@chr17:8347578:8347675:+	chr17	+	8339179,8339179	8347675,8347675	T23C1	Vitamin D	PBMC	CO2	Ethanol	SE	3	2	0	5.65104360204307	0.0306593794925667	ENSG00000166579	NDEL1
DP6;chr18:47015729:47015920:-@chr18:47014870:47014936:-@chr18:47009954:47010141:-;T6C1;PBMC	DP6	chr18:47015729:47015920:-@chr18:47014870:47014936:-@chr18:47009954:47010141:-	chr18	-	47009954,47009954	47015920,47015920	T6C1	Vitamin A	PBMC	CO2	Ethanol	SE	3	3	0	4.50069948977352	0.0324229721182453	ENSG00000215472	RPL17-C18orf32
DP6;chr18:47018628:47018834:-@chr18:47018106:47018203:-@chr18:47017902:47017954:-;T16C1;PBMC	DP6	chr18:47018628:47018834:-@chr18:47018106:47018203:-@chr18:47017902:47017954:-	chr18	-	47017902,47017902	47018834,47018834	T16C1	Iron (C1)	PBMC	CO1	Water	SE	3	3	0	4.89765011607852	0.0306593794925667	ENSG00000265681,ENSG00000215472	NA
DP6;chr18:47018628:47018834:-@chr18:47018106:47018203:-@chr18:47017902:47017954:-;T23C1;PBMC	DP6	chr18:47018628:47018834:-@chr18:47018106:47018203:-@chr18:47017902:47017954:-	chr18	-	47017902,47017902	47018834,47018834	T23C1	Vitamin D	PBMC	CO2	Ethanol	SE	2	2	0	5.25012088231886	0.0306593794925667	ENSG00000265681,ENSG00000215472	NA
DP6;chr18:47018645:47018834:-@chr18:47018106:47018203:-@chr18:47017902:47017954:-;T16C1;PBMC	DP6	chr18:47018645:47018834:-@chr18:47018106:47018203:-@chr18:47017902:47017954:-	chr18	-	47017902,47017902	47018834,47018834	T16C1	Iron (C1)	PBMC	CO1	Water	SE	3	3	0	5.49731734900246	0.0306593794925667	ENSG00000265681,ENSG00000215472	NA
DP6;chr18:47018645:47018834:-@chr18:47018106:47018203:-@chr18:47017902:47017954:-;T23C1;PBMC	DP6	chr18:47018645:47018834:-@chr18:47018106:47018203:-@chr18:47017902:47017954:-	chr18	-	47017902,47017902	47018834,47018834	T23C1	Vitamin D	PBMC	CO2	Ethanol	SE	3	3	0	6.28408500815415	0.0306593794925667	ENSG00000265681,ENSG00000215472	NA
DP6;chr18:47799934:47800233:-@chr18:47799704:47799841:-@chr18:47799194:47799325:-;T23C1;PBMC	DP6	chr18:47799934:47800233:-@chr18:47799704:47799841:-@chr18:47799194:47799325:-	chr18	-	47799194,47799194	47800233,47800233	T23C1	Vitamin D	PBMC	CO2	Ethanol	SE	3	3	3	-4.96205846705012	0.0306593794925667	ENSG00000141644	MBD1
DP6;chr18:72163500:72163666:+@chr18:72164744:72164830:+@chr18:72167172:72167268:+;T23C1;PBMC	DP6	chr18:72163500:72163666:+@chr18:72164744:72164830:+@chr18:72167172:72167268:+	chr18	+	72163500,72163500	72167268,72167268	T23C1	Vitamin D	PBMC	CO2	Ethanol	SE	3	2	0	3.95076351094934	0.0647313754304191	ENSG00000133313	CNDP2
DP6;chr18:72163500:72163666:+@chr18:72164744:72164961:+@chr18:72167172:72167268:+;T23C1;PBMC	DP6	chr18:72163500:72163666:+@chr18:72164744:72164961:+@chr18:72167172:72167268:+	chr18	+	72163500,72163500	72167268,72167268	T23C1	Vitamin D	PBMC	CO2	Ethanol	SE	3	3	0	5.79891921431984	0.0306593794925667	ENSG00000133313	CNDP2
DP6;chr18:9195549:9195696:+@chr18:9204474:9204542:+@chr18:9208655:9208801:+;T16C1;PBMC	DP6	chr18:9195549:9195696:+@chr18:9204474:9204542:+@chr18:9208655:9208801:+	chr18	+	9195549,9195549	9208801,9208801	T16C1	Iron (C1)	PBMC	CO1	Water	SE	3	2	2	-4.43894988634863	0.0511703330916442	ENSG00000101745,ENSG00000265257	NA
DP6;chr1:89325565:89325694:-@chr1:89324364:89324470:-@chr1:89322889:89323170:-;T23C1;PBMC	DP6	chr1:89325565:89325694:-@chr1:89324364:89324470:-@chr1:89322889:89323170:-	chr1	-	89322889,89322889	89325694,89325694	T23C1	Vitamin D	PBMC	CO2	Ethanol	SE	3	3	0	4.37576738717987	0.0538134029282016	ENSG00000137947	GTF2B
DP6;chr1:89738135:89738544:-@chr1:89736438:89736545:-@chr1:89735049:89735257:-;T3C1;PBMC	DP6	chr1:89738135:89738544:-@chr1:89736438:89736545:-@chr1:89735049:89735257:-	chr1	-	89735049,89735049	89738544,89738544	T3C1	Vitamin B3	PBMC	CO1	Water	SE	3	3	0	4.45995799720124	0.0426022773181596	ENSG00000154451	GBP5
DP6;chr19:1032558:1032695:+@chr19:1036066:1036245:+@chr19:1036415:1036561:+;T23C1;PBMC	DP6	chr19:1032558:1032695:+@chr19:1036066:1036245:+@chr19:1036415:1036561:+	chr19	+	1032558,1032558	1036561,1036561	T23C1	Vitamin D	PBMC	CO2	Ethanol	SE	3	3	3	-5.9882305013721	0.0306593794925667	ENSG00000064666	CNN2
DP6;chr19:1032558:1032695:+@chr19:1036129:1036245:+@chr19:1036415:1036561:+;T23C1;PBMC	DP6	chr19:1032558:1032695:+@chr19:1036129:1036245:+@chr19:1036415:1036561:+	chr19	+	1032558,1032558	1036561,1036561	T23C1	Vitamin D	PBMC	CO2	Ethanol	SE	3	3	3	-5.86531988357754	0.0306593794925667	ENSG00000064666	CNN2
DP6;chr19:12772074:12772190:-@chr19:12769242:12769321:-@chr19:12769038:12769158:-;T23C1;PBMC	DP6	chr19:12772074:12772190:-@chr19:12769242:12769321:-@chr19:12769038:12769158:-	chr19	-	12769038,12769038	12772190,12772190	T23C1	Vitamin D	PBMC	CO2	Ethanol	SE	2	2	2	-4.67769543623574	0.0324229721182453	ENSG00000104774	MAN2B1
DP6;chr19:12772074:12772190:-@chr19:12769242:12769324:-@chr19:12769038:12769158:-;T23C1;PBMC	DP6	chr19:12772074:12772190:-@chr19:12769242:12769324:-@chr19:12769038:12769158:-	chr19	-	12769038,12769038	12772190,12772190	T23C1	Vitamin D	PBMC	CO2	Ethanol	SE	2	2	2	-4.77768313305983	0.0324229721182453	ENSG00000104774	MAN2B1
DP6;chr19:14501736:14501891:+@chr19:14507154:14507285:+@chr19:14508470:14508616:+;T12C1;PBMC	DP6	chr19:14501736:14501891:+@chr19:14507154:14507285:+@chr19:14508470:14508616:+	chr19	+	14501736,14501736	14508616,14508616	T12C1	Dexamethasone	PBMC	CO2	Ethanol	SE	3	2	2	-4.87071455937685	0.0324229721182453	ENSG00000123146	CD97
DP6;chr19:14501736:14501891:+@chr19:14507154:14507285:+@chr19:14508470:14508616:+;T13C1;PBMC	DP6	chr19:14501736:14501891:+@chr19:14507154:14507285:+@chr19:14508470:14508616:+	chr19	+	14501736,14501736	14508616,14508616	T13C1	Caffeine	PBMC	CO1	Water	SE	3	3	3	-6.40381910080813	0.0306593794925667	ENSG00000123146	CD97
DP6;chr19:14501736:14501891:+@chr19:14507154:14507285:+@chr19:14508470:14508616:+;T16C1;PBMC	DP6	chr19:14501736:14501891:+@chr19:14507154:14507285:+@chr19:14508470:14508616:+	chr19	+	14501736,14501736	14508616,14508616	T16C1	Iron (C1)	PBMC	CO1	Water	SE	3	3	3	-6.15291848260892	0.0306593794925667	ENSG00000123146	CD97
DP6;chr19:15510113:15510221:-@chr19:15509441:15509577:-@chr19:15508525:15508666:-;T23C1;PBMC	DP6	chr19:15510113:15510221:-@chr19:15509441:15509577:-@chr19:15508525:15508666:-	chr19	-	15508525,15508525	15510221,15510221	T23C1	Vitamin D	PBMC	CO2	Ethanol	SE	3	3	3	-6.47418538577405	0.0306593794925667	ENSG00000011243	AKAP8L
DP6;chr19:16973163:16973370:+@chr19:16973695:16973790:+@chr19:16974491:16974607:+;T23C1;PBMC	DP6	chr19:16973163:16973370:+@chr19:16973695:16973790:+@chr19:16974491:16974607:+	chr19	+	16973163,16973163	16974607,16974607	T23C1	Vitamin D	PBMC	CO2	Ethanol	SE	3	3	0	4.39317807521876	0.0538134029282016	ENSG00000127511	SIN3B
DP6;chr1:9171335:9171548:-@chr1:9165545:9165739:-@chr1:9164476:9164693:-;T13C1;PBMC	DP6	chr1:9171335:9171548:-@chr1:9165545:9165739:-@chr1:9164476:9164693:-	chr1	-	9164476,9164476	9171548,9171548	T13C1	Caffeine	PBMC	CO1	Water	SE	3	3	0	3.83358243786098	0.0839037217411082	ENSG00000180758	GPR157
DP6;chr19:19611927:19612225:+@chr19:19612778:19612852:+@chr19:19613140:19613335:+;T23C1;PBMC	DP6	chr19:19611927:19612225:+@chr19:19612778:19612852:+@chr19:19613140:19613335:+	chr19	+	19611927,19611927	19613335,19613335	T23C1	Vitamin D	PBMC	CO2	Ethanol	SE	3	3	3	-5.59316041112043	0.0306593794925667	ENSG00000167491	GATAD2A
DP6;chr19:1969507:1969958:+@chr19:1975108:1976113:+@chr19:1978304:1978344:+;T23C1;PBMC	DP6	chr19:1969507:1969958:+@chr19:1975108:1976113:+@chr19:1978304:1978344:+	chr19	+	1969507,1969507	1978344,1978344	T23C1	Vitamin D	PBMC	CO2	Ethanol	SE	3	2	0	3.88307354196785	0.0651604758981066	ENSG00000133275	CSNK1G2
DP6;chr19:2226182:2227126:+@chr19:2227736:2228381:+@chr19:2229784:2232577:+;T23C1;PBMC	DP6	chr19:2226182:2227126:+@chr19:2227736:2228381:+@chr19:2229784:2232577:+	chr19	+	2226182,2226182	2232577,2232577	T23C1	Vitamin D	PBMC	CO2	Ethanol	SE	3	2	2	-3.66822989923876	0.141852954845221	ENSG00000104885	DOT1L
DP6;chr19:3452480:3452664:+@chr19:3453761:3453914:+@chr19:3456548:3456633:+;T20C1;PBMC	DP6	chr19:3452480:3452664:+@chr19:3453761:3453914:+@chr19:3456548:3456633:+	chr19	+	3452480,3452480	3456633,3456633	T20C1	Zinc	PBMC	CO1	Water	SE	3	2	0	3.86262738292389	0.0757223307499243	ENSG00000141905	NFIC
DP6;chr19:35502378:35502458:+@chr19:35504160:35504272:+@chr19:35504445:35504595:+;T23C1;PBMC	DP6	chr19:35502378:35502458:+@chr19:35504160:35504272:+@chr19:35504445:35504595:+	chr19	+	35502378,35502378	35504595,35504595	T23C1	Vitamin D	PBMC	CO2	Ethanol	SE	3	3	3	-5.05706281160982	0.0306593794925667	ENSG00000089351	GRAMD1A
DP6;chr19:35760484:35760602:+@chr19:35760706:35760906:+@chr19:35761350:35761500:+;T16C1;PBMC	DP6	chr19:35760484:35760602:+@chr19:35760706:35760906:+@chr19:35761350:35761500:+	chr19	+	35760484,35760484	35761500,35761500	T16C1	Iron (C1)	PBMC	CO1	Water	SE	3	2	2	-4.16616118575323	0.060123829322859	ENSG00000105698	USF2
DP6;chr19:35760484:35760602:+@chr19:35760706:35760906:+@chr19:35761350:35761500:+;T23C1;PBMC	DP6	chr19:35760484:35760602:+@chr19:35760706:35760906:+@chr19:35761350:35761500:+	chr19	+	35760484,35760484	35761500,35761500	T23C1	Vitamin D	PBMC	CO2	Ethanol	SE	3	3	3	-5.8216380791359	0.0306593794925667	ENSG00000105698	USF2
DP6;chr1:93621857:93622040:-@chr1:93621593:93621641:-@chr1:93615299:93620445:-;T23C1;PBMC	DP6	chr1:93621857:93622040:-@chr1:93621593:93621641:-@chr1:93615299:93620445:-	chr1	-	93615299,93615299	93622040,93622040	T23C1	Vitamin D	PBMC	CO2	Ethanol	SE	3	3	0	4.74223682361107	0.0324229721182453	ENSG00000117500	TMED5
DP6;chr19:42721784:42721944:-@chr19:42720832:42721197:-@chr19:42719285:42719404:-;T23C1;PBMC	DP6	chr19:42721784:42721944:-@chr19:42720832:42721197:-@chr19:42719285:42719404:-	chr19	-	42719285,42719285	42721944,42721944	T23C1	Vitamin D	PBMC	CO2	Ethanol	SE	3	3	3	-6.55096867684768	0.0306593794925667	ENSG00000160570	DEDD2
DP6;chr19:49604647:49604728:+@chr19:49605371:49605442:+@chr19:49607891:49607992:+;T13C1;PBMC	DP6	chr19:49604647:49604728:+@chr19:49605371:49605442:+@chr19:49607891:49607992:+	chr19	+	49604647,49604647	49607992,49607992	T13C1	Caffeine	PBMC	CO1	Water	SE	3	2	0	4.02990386357471	0.0647313754304191	ENSG00000104852	SNRNP70
DP6;chr19:49604647:49604728:+@chr19:49605371:49606844:+@chr19:49607891:49607992:+;T13C1;PBMC	DP6	chr19:49604647:49604728:+@chr19:49605371:49606844:+@chr19:49607891:49607992:+	chr19	+	49604647,49604647	49607992,49607992	T13C1	Caffeine	PBMC	CO1	Water	SE	3	2	0	4.60309984889916	0.0324229721182453	ENSG00000104852	SNRNP70
DP6;chr19:50381755:50381829:+@chr19:50382580:50382761:+@chr19:50383536:50383659:+;T12C1;PBMC	DP6	chr19:50381755:50381829:+@chr19:50382580:50382761:+@chr19:50383536:50383659:+	chr19	+	50381755,50381755	50383659,50383659	T12C1	Dexamethasone	PBMC	CO2	Ethanol	SE	2	1	1	-4.06839291141361	0.0647313754304191	ENSG00000104946	TBC1D17
DP6;chr19:54692071:54692200:-@chr19:54691043:54691169:-@chr19:54687404:54687563:-;T23C1;PBMC	DP6	chr19:54692071:54692200:-@chr19:54691043:54691169:-@chr19:54687404:54687563:-	chr19	-	54687404,54687404	54692200,54692200	T23C1	Vitamin D	PBMC	CO2	Ethanol	SE	2	2	2	-5.20880655232951	0.0306593794925667	ENSG00000125505	MBOAT7
DP6;chr19:54710144:54710330:+@chr19:54710421:54710592:+@chr19:54711266:54711515:+;T23C1;PBMC	DP6	chr19:54710144:54710330:+@chr19:54710421:54710592:+@chr19:54711266:54711515:+	chr19	+	54710144,54710144	54711515,54711515	T23C1	Vitamin D	PBMC	CO2	Ethanol	SE	3	2	0	3.67719977688985	0.141852954845221	ENSG00000170889	RPS9
DP6;chr19:54960396:54960484:+@chr19:54962467:54962559:+@chr19:54963270:54963444:+;T23C1;PBMC	DP6	chr19:54960396:54960484:+@chr19:54962467:54962559:+@chr19:54963270:54963444:+	chr19	+	54960396,54960396	54963444,54963444	T23C1	Vitamin D	PBMC	CO2	Ethanol	SE	3	3	3	-5.12744795105682	0.0306593794925667	ENSG00000167615	LENG8
DP6;chr19:55174271:55174519:+@chr19:55174990:55175025:+@chr19:55175212:55175496:+;T23C1;PBMC	DP6	chr19:55174271:55174519:+@chr19:55174990:55175025:+@chr19:55175212:55175496:+	chr19	+	55174271,55174271	55175496,55175496	T23C1	Vitamin D	PBMC	CO2	Ethanol	SE	2	2	2	-3.82307615103498	0.0889540722151556	ENSG00000186818	LILRB4
DP6;chr19:9945883:9946078:+@chr19:9947499:9947551:+@chr19:9949112:9949324:+;T13C1;PBMC	DP6	chr19:9945883:9946078:+@chr19:9947499:9947551:+@chr19:9949112:9949324:+	chr19	+	9945883,9945883	9949324,9949324	T13C1	Caffeine	PBMC	CO1	Water	SE	3	2	0	4.39160528667756	0.0538134029282016	NA	NA
DP6;chr20:1447365:1448337:-@chr20:1444974:1445071:-@chr20:1438845:1438919:-;T23C1;PBMC	DP6	chr20:1447365:1448337:-@chr20:1444974:1445071:-@chr20:1438845:1438919:-	chr20	-	1438845,1438845	1448337,1448337	T23C1	Vitamin D	PBMC	CO2	Ethanol	SE	3	3	3	-6.00590548938116	0.0306593794925667	ENSG00000088833,ENSG00000258950	NA
DP6;chr20:19915743:19915843:+@chr20:19916083:19916251:+@chr20:19937259:19937451:+;T23C1;PBMC	DP6	chr20:19915743:19915843:+@chr20:19916083:19916251:+@chr20:19937259:19937451:+	chr20	+	19915743,19915743	19937451,19937451	T23C1	Vitamin D	PBMC	CO2	Ethanol	SE	3	2	0	3.93383587056385	0.0651604758981066	ENSG00000132669	RIN2
DP6;chr20:23342819:23342874:+@chr20:23343858:23343954:+@chr20:23345000:23346384:+;T23C1;PBMC	DP6	chr20:23342819:23342874:+@chr20:23343858:23343954:+@chr20:23345000:23346384:+	chr20	+	23342819,23342819	23346384,23346384	T23C1	Vitamin D	PBMC	CO2	Ethanol	SE	2	2	0	4.67961789955659	0.0324229721182453	ENSG00000125812	GZF1
DP6;chr20:30149437:30149539:+@chr20:30154013:30154098:+@chr20:30156923:30157370:+;T23C1;PBMC	DP6	chr20:30149437:30149539:+@chr20:30154013:30154098:+@chr20:30156923:30157370:+	chr20	+	30149437,30149437	30157370,30157370	T23C1	Vitamin D	PBMC	CO2	Ethanol	SE	3	3	3	-5.00960863799869	0.0306593794925667	ENSG00000101294	HM13
DP6;chr20:33871979:33872064:-@chr20:33868457:33868625:-@chr20:33867745:33867921:-;T23C1;PBMC	DP6	chr20:33871979:33872064:-@chr20:33868457:33868625:-@chr20:33867745:33867921:-	chr20	-	33867745,33867745	33872064,33872064	T23C1	Vitamin D	PBMC	CO2	Ethanol	SE	3	2	2	-4.38562634878428	0.0538134029282016	ENSG00000242372	EIF6
DP6;chr20:33871979:33872064:-@chr20:33868457:33868632:-@chr20:33867745:33867921:-;T23C1;PBMC	DP6	chr20:33871979:33872064:-@chr20:33868457:33868632:-@chr20:33867745:33867921:-	chr20	-	33867745,33867745	33872064,33872064	T23C1	Vitamin D	PBMC	CO2	Ethanol	SE	3	2	2	-3.68781242587561	0.136454221577718	ENSG00000242372	EIF6
DP6;chr20:34220233:34220307:-@chr20:34220085:34220156:-@chr20:34219867:34219947:-;T23C1;PBMC	DP6	chr20:34220233:34220307:-@chr20:34220085:34220156:-@chr20:34219867:34219947:-	chr20	-	34219867,34219867	34220307,34220307	T23C1	Vitamin D	PBMC	CO2	Ethanol	SE	3	2	2	-3.66936477526988	0.141852954845221	ENSG00000214078	CPNE1
DP6;chr20:34220233:34220307:-@chr20:34220085:34220170:-@chr20:34219867:34219947:-;T23C1;PBMC	DP6	chr20:34220233:34220307:-@chr20:34220085:34220170:-@chr20:34219867:34219947:-	chr20	-	34219867,34219867	34220307,34220307	T23C1	Vitamin D	PBMC	CO2	Ethanol	SE	3	3	3	-4.13188378475425	0.060123829322859	ENSG00000214078	CPNE1
DP6;chr20:34252724:34252878:-@chr20:34243124:34243266:-@chr20:34220717:34220845:-;T23C1;PBMC	DP6	chr20:34252724:34252878:-@chr20:34243124:34243266:-@chr20:34220717:34220845:-	chr20	-	34220717,34220717	34252878,34252878	T23C1	Vitamin D	PBMC	CO2	Ethanol	SE	3	3	0	4.39174211973004	0.0538134029282016	ENSG00000214078,ENSG00000244005	NA
DP6;chr20:35569442:35569514:-@chr20:35563744:35563806:-@chr20:35563432:35563592:-;T23C1;PBMC	DP6	chr20:35569442:35569514:-@chr20:35563744:35563806:-@chr20:35563432:35563592:-	chr20	-	35563432,35563432	35569514,35569514	T23C1	Vitamin D	PBMC	CO2	Ethanol	SE	3	1	0	4.14723603710358	0.060123829322859	ENSG00000101347	SAMHD1
DP6;chr20:388709:389423:+@chr20:390474:390669:+@chr20:391056:391408:+;T18C1;PBMC	DP6	chr20:388709:389423:+@chr20:390474:390669:+@chr20:391056:391408:+	chr20	+	388709,388709	391408,391408	T18C1	Molybdenum	PBMC	CO1	Water	SE	3	2	2	-3.66106929002066	0.148208279450682	ENSG00000125826	RBCK1
DP6;chr20:42087001:42087149:+@chr20:42087793:42088060:+@chr20:42088411:42088535:+;T13C1;PBMC	DP6	chr20:42087001:42087149:+@chr20:42087793:42088060:+@chr20:42088411:42088535:+	chr20	+	42087001,42087001	42088535,42088535	T13C1	Caffeine	PBMC	CO1	Water	SE	3	2	0	4.02519578014012	0.0647313754304191	ENSG00000124193	SRSF6
DP6;chr20:42087001:42087149:+@chr20:42087793:42088060:+@chr20:42088411:42088535:+;T16C1;PBMC	DP6	chr20:42087001:42087149:+@chr20:42087793:42088060:+@chr20:42088411:42088535:+	chr20	+	42087001,42087001	42088535,42088535	T16C1	Iron (C1)	PBMC	CO1	Water	SE	3	3	0	4.66738441389088	0.0324229721182453	ENSG00000124193	SRSF6
DP6;chr20:42087001:42087149:+@chr20:42087793:42088060:+@chr20:42088411:42088535:+;T23C1;PBMC	DP6	chr20:42087001:42087149:+@chr20:42087793:42088060:+@chr20:42088411:42088535:+	chr20	+	42087001,42087001	42088535,42088535	T23C1	Vitamin D	PBMC	CO2	Ethanol	SE	3	3	0	5.99645108728711	0.0306593794925667	ENSG00000124193	SRSF6
DP6;chr20:43251470:43251571:-@chr20:43251229:43251293:-@chr20:43249659:43249788:-;T23C1;PBMC	DP6	chr20:43251470:43251571:-@chr20:43251229:43251293:-@chr20:43249659:43249788:-	chr20	-	43249659,43249659	43251571,43251571	T23C1	Vitamin D	PBMC	CO2	Ethanol	SE	2	2	2	-5.44740241922451	0.0306593794925667	ENSG00000196839	ADA
DP6;chr20:44045157:44045334:+@chr20:44047492:44047619:+@chr20:44047935:44048035:+;T23C1;PBMC	DP6	chr20:44045157:44045334:+@chr20:44047492:44047619:+@chr20:44047935:44048035:+	chr20	+	44045157,44045157	44048035,44048035	T23C1	Vitamin D	PBMC	CO2	Ethanol	SE	2	1	1	-3.90667667504123	0.0651604758981066	ENSG00000124155	PIGT
DP6;chr20:45017678:45017859:-@chr20:45015977:45016076:-@chr20:45014763:45014914:-;T23C1;PBMC	DP6	chr20:45017678:45017859:-@chr20:45015977:45016076:-@chr20:45014763:45014914:-	chr20	-	45014763,45014763	45017859,45017859	T23C1	Vitamin D	PBMC	CO2	Ethanol	SE	3	2	2	-4.3655281492408	0.0538134029282016	ENSG00000062598	ELMO2
DP6;chr20:48466116:48466217:+@chr20:48467347:48467381:+@chr20:48471975:48472118:+;T23C1;PBMC	DP6	chr20:48466116:48466217:+@chr20:48467347:48467381:+@chr20:48471975:48472118:+	chr20	+	48466116,48466116	48472118,48472118	T23C1	Vitamin D	PBMC	CO2	Ethanol	SE	3	3	3	-3.69263265794124	0.136454221577718	ENSG00000197818	SLC9A8
DP6;chr20:57243043:57243183:+@chr20:57244347:57244509:+@chr20:57245568:57245659:+;T23C1;PBMC	DP6	chr20:57243043:57243183:+@chr20:57244347:57244509:+@chr20:57245568:57245659:+	chr20	+	57243043,57243043	57245659,57245659	T23C1	Vitamin D	PBMC	CO2	Ethanol	SE	3	3	3	-6.11232387804768	0.0306593794925667	ENSG00000124222,ENSG00000270044,ENSG00000254995	NA
DP6;chr20:62587613:62587800:-@chr20:62579578:62579828:-@chr20:62577806:62577996:-;T23C1;PBMC	DP6	chr20:62587613:62587800:-@chr20:62579578:62579828:-@chr20:62577806:62577996:-	chr20	-	62577806,62577806	62587800,62587800	T23C1	Vitamin D	PBMC	CO2	Ethanol	SE	3	2	0	4.77390598698912	0.0324229721182453	NA	NA
DP6;chr2:102483674:102483771:+@chr2:102484491:102484499:+@chr2:102486084:102486259:+;T23C1;PBMC	DP6	chr2:102483674:102483771:+@chr2:102484491:102484499:+@chr2:102486084:102486259:+	chr2	+	102483674,102483674	102486259,102486259	T23C1	Vitamin D	PBMC	CO2	Ethanol	SE	3	2	2	-4.85269324382771	0.0324229721182453	ENSG00000071054	MAP4K4
DP6;chr2:113410279:113410375:+@chr2:113410466:113410524:+@chr2:113414699:113414818:+;T23C1;PBMC	DP6	chr2:113410279:113410375:+@chr2:113410466:113410524:+@chr2:113414699:113414818:+	chr2	+	113410279,113410279	113414818,113414818	T23C1	Vitamin D	PBMC	CO2	Ethanol	SE	3	3	0	5.81580089083161	0.0306593794925667	ENSG00000144136	SLC20A1
DP6;chr21:34775202:34775922:+@chr21:34783142:34783198:+@chr21:34787195:34787327:+;T13C1;PBMC	DP6	chr21:34775202:34775922:+@chr21:34783142:34783198:+@chr21:34787195:34787327:+	chr21	+	34775202,34775202	34787327,34787327	T13C1	Caffeine	PBMC	CO1	Water	SE	3	2	2	-3.66530034293775	0.145932725442289	ENSG00000159128	IFNGR2
DP6;chr21:34783142:34783198:+@chr21:34783751:34783881:+@chr21:34787195:34787327:+;T13C1;PBMC	DP6	chr21:34783142:34783198:+@chr21:34783751:34783881:+@chr21:34787195:34787327:+	chr21	+	34783142,34783142	34787327,34787327	T13C1	Caffeine	PBMC	CO1	Water	SE	3	3	0	4.28273297574757	0.0538134029282016	ENSG00000159128	IFNGR2
DP6;chr21:34941277:34941393:+@chr21:34944857:34944936:+@chr21:34945614:34945761:+;T23C1;PBMC	DP6	chr21:34941277:34941393:+@chr21:34944857:34944936:+@chr21:34945614:34945761:+	chr21	+	34941277,34941277	34945761,34945761	T23C1	Vitamin D	PBMC	CO2	Ethanol	SE	3	2	2	-5.34710409820177	0.0306593794925667	ENSG00000159140	SON
DP6;chr21:40177895:40178044:+@chr21:40178375:40178732:+@chr21:40181959:40182030:+;T23C1;PBMC	DP6	chr21:40177895:40178044:+@chr21:40178375:40178732:+@chr21:40181959:40182030:+	chr21	+	40177895,40177895	40182030,40182030	T23C1	Vitamin D	PBMC	CO2	Ethanol	SE	3	3	0	6.35776438440384	0.0306593794925667	ENSG00000157557	ETS2
DP6;chr21:40719305:40719409:-@chr21:40717756:40719218:-@chr21:40717072:40717200:-;T16C1;PBMC	DP6	chr21:40719305:40719409:-@chr21:40717756:40719218:-@chr21:40717072:40717200:-	chr21	-	40717072,40717072	40719409,40719409	T16C1	Iron (C1)	PBMC	CO1	Water	SE	3	3	0	3.78919078857319	0.112320748666564	ENSG00000205581	HMGN1
DP6;chr21:40720218:40720265:-@chr21:40717756:40719218:-@chr21:40717072:40717200:-;T16C1;PBMC	DP6	chr21:40720218:40720265:-@chr21:40717756:40719218:-@chr21:40717072:40717200:-	chr21	-	40717072,40717072	40720265,40720265	T16C1	Iron (C1)	PBMC	CO1	Water	SE	3	2	0	4.44568876929954	0.0511703330916442	ENSG00000205581	HMGN1
DP6;chr21:42797978:42798190:+@chr21:42799133:42799231:+@chr21:42799682:42799793:+;T23C1;PBMC	DP6	chr21:42797978:42798190:+@chr21:42799133:42799231:+@chr21:42799682:42799793:+	chr21	+	42797978,42797978	42799793,42799793	T23C1	Vitamin D	PBMC	CO2	Ethanol	SE	3	3	3	-6.05919341015931	0.0306593794925667	ENSG00000157601	MX1
DP6;chr2:143635195:143635305:+@chr2:143638914:143638999:+@chr2:143642918:143643105:+;T13C1;PBMC	DP6	chr2:143635195:143635305:+@chr2:143638914:143638999:+@chr2:143642918:143643105:+	chr2	+	143635195,143635195	143643105,143643105	T13C1	Caffeine	PBMC	CO1	Water	SE	3	2	0	3.94193704398136	0.0651604758981066	ENSG00000115919	KYNU
DP6;chr2:143635195:143635305:+@chr2:143638914:143638999:+@chr2:143642918:143643105:+;T23C1;PBMC	DP6	chr2:143635195:143635305:+@chr2:143638914:143638999:+@chr2:143642918:143643105:+	chr2	+	143635195,143635195	143643105,143643105	T23C1	Vitamin D	PBMC	CO2	Ethanol	SE	3	3	0	6.4641689769254	0.0306593794925667	ENSG00000115919	KYNU
DP6;chr21:48055507:48055675:+@chr21:48056351:48056459:+@chr21:48056808:48056902:+;T23C1;PBMC	DP6	chr21:48055507:48055675:+@chr21:48056351:48056459:+@chr21:48056808:48056902:+	chr21	+	48055507,48055507	48056902,48056902	T23C1	Vitamin D	PBMC	CO2	Ethanol	SE	3	3	3	-6.62380177144343	0.0306593794925667	ENSG00000160310	PRMT2
DP6;chr2:175957789:175957995:-@chr2:175957271:175957344:-@chr2:175945388:175945493:-;T23C1;PBMC	DP6	chr2:175957789:175957995:-@chr2:175957271:175957344:-@chr2:175945388:175945493:-	chr2	-	175945388,175945388	175957995,175957995	T23C1	Vitamin D	PBMC	CO2	Ethanol	SE	3	3	0	3.99270859528703	0.0647313754304191	ENSG00000115966	ATF2
DP6;chr2:179388179:179388363:+@chr2:179396041:179396305:+@chr2:179400459:179400555:+;T13C1;PBMC	DP6	chr2:179388179:179388363:+@chr2:179396041:179396305:+@chr2:179400459:179400555:+	chr2	+	179388179,179388179	179400555,179400555	T13C1	Caffeine	PBMC	CO1	Water	SE	2	2	2	-3.8110098442986	0.0986511971406298	ENSG00000237298	TTN-AS1
DP6;chr2:192546672:192546743:+@chr2:192547218:192547321:+@chr2:192548455:192548530:+;T13C1;PBMC	DP6	chr2:192546672:192546743:+@chr2:192547218:192547321:+@chr2:192548455:192548530:+	chr2	+	192546672,192546672	192548530,192548530	T13C1	Caffeine	PBMC	CO1	Water	SE	3	2	0	4.07119150325217	0.0647313754304191	ENSG00000173559	NABP1
DP6;chr2:201283973:201284219:+@chr2:201303845:201304051:+@chr2:201305372:201305507:+;T5C1;PBMC	DP6	chr2:201283973:201284219:+@chr2:201303845:201304051:+@chr2:201305372:201305507:+	chr2	+	201283973,201283973	201305507,201305507	T5C1	Vitamin B6	PBMC	CO1	Water	SE	3	3	0	3.83883195246565	0.0839037217411082	ENSG00000196141	SPATS2L
DP6;chr2:201725961:201726189:-@chr2:201724848:201724938:-@chr2:201724403:201724469:-;T23C1;PBMC	DP6	chr2:201725961:201726189:-@chr2:201724848:201724938:-@chr2:201724403:201724469:-	chr2	-	201724403,201724403	201726189,201726189	T23C1	Vitamin D	PBMC	CO2	Ethanol	SE	3	2	0	4.69992332845585	0.0324229721182453	ENSG00000013441	CLK1
DP6;chr2:201887554:201887655:-@chr2:201886782:201886837:-@chr2:201881714:201881893:-;T15C1;PBMC	DP6	chr2:201887554:201887655:-@chr2:201886782:201886837:-@chr2:201881714:201881893:-	chr2	-	201881714,201881714	201887655,201887655	T15C1	Copper	PBMC	CO1	Water	SE	3	2	0	4.28951808333184	0.0538134029282016	ENSG00000155744	FAM126B
DP6;chr2:216974020:216974180:+@chr2:216975190:216975274:+@chr2:216977739:216977852:+;T23C1;PBMC	DP6	chr2:216974020:216974180:+@chr2:216975190:216975274:+@chr2:216977739:216977852:+	chr2	+	216974020,216974020	216977852,216977852	T23C1	Vitamin D	PBMC	CO2	Ethanol	SE	3	2	0	4.42943454361276	0.0511703330916442	ENSG00000079246	XRCC5
DP6;chr22:18257147:18257261:-@chr22:18226569:18226779:-@chr22:18222115:18222254:-;T23C1;PBMC	DP6	chr22:18257147:18257261:-@chr22:18226569:18226779:-@chr22:18222115:18222254:-	chr22	-	18222115,18222115	18257261,18257261	T23C1	Vitamin D	PBMC	CO2	Ethanol	SE	3	2	2	-3.70288570719443	0.136454221577718	ENSG00000015475	BID
DP6;chr22:18257147:18257261:-@chr22:18232871:18232940:-@chr22:18222115:18222254:-;T23C1;PBMC	DP6	chr22:18257147:18257261:-@chr22:18232871:18232940:-@chr22:18222115:18222254:-	chr22	-	18222115,18222115	18257261,18257261	T23C1	Vitamin D	PBMC	CO2	Ethanol	SE	3	3	3	-5.0386275749146	0.0306593794925667	ENSG00000015475	BID
DP6;chr22:18257147:18257261:-@chr22:18232871:18232940:-@chr22:18226569:18226779:-;T23C1;PBMC	DP6	chr22:18257147:18257261:-@chr22:18232871:18232940:-@chr22:18226569:18226779:-	chr22	-	18226569,18226569	18257261,18257261	T23C1	Vitamin D	PBMC	CO2	Ethanol	SE	3	2	2	-5.05241098067816	0.0306593794925667	ENSG00000015475	BID
DP6;chr22:18566203:18566498:+@chr22:18567878:18568024:+@chr22:18570738:18573797:+;T23C1;PBMC	DP6	chr22:18566203:18566498:+@chr22:18567878:18568024:+@chr22:18570738:18573797:+	chr22	+	18566203,18566203	18573797,18573797	T23C1	Vitamin D	PBMC	CO2	Ethanol	SE	3	3	3	-4.50750836709812	0.0324229721182453	ENSG00000215193	PEX26
DP6;chr2:219099075:219099120:+@chr2:219099572:219099767:+@chr2:219103387:219103573:+;T16C1;PBMC	DP6	chr2:219099075:219099120:+@chr2:219099572:219099767:+@chr2:219103387:219103573:+	chr2	+	219099075,219099075	219103573,219103573	T16C1	Iron (C1)	PBMC	CO1	Water	SE	3	3	0	4.63954434538983	0.0324229721182453	ENSG00000163466	ARPC2
DP6;chr2:219099075:219099120:+@chr2:219099572:219099767:+@chr2:219103387:219103573:+;T23C1;PBMC	DP6	chr2:219099075:219099120:+@chr2:219099572:219099767:+@chr2:219103387:219103573:+	chr2	+	219099075,219099075	219103573,219103573	T23C1	Vitamin D	PBMC	CO2	Ethanol	SE	3	3	0	6.5398153489006	0.0306593794925667	ENSG00000163466	ARPC2
DP6;chr2:219099572:219099767:+@chr2:219101092:219101456:+@chr2:219103387:219103573:+;T13C1;PBMC	DP6	chr2:219099572:219099767:+@chr2:219101092:219101456:+@chr2:219103387:219103573:+	chr2	+	219099572,219099572	219103573,219103573	T13C1	Caffeine	PBMC	CO1	Water	SE	3	2	0	3.9282187576183	0.0651604758981066	ENSG00000163466	ARPC2
DP6;chr2:219099572:219099767:+@chr2:219101092:219101456:+@chr2:219103387:219103573:+;T16C1;PBMC	DP6	chr2:219099572:219099767:+@chr2:219101092:219101456:+@chr2:219103387:219103573:+	chr2	+	219099572,219099572	219103573,219103573	T16C1	Iron (C1)	PBMC	CO1	Water	SE	3	2	0	4.08440572913986	0.0647313754304191	ENSG00000163466	ARPC2
DP6;chr2:219099572:219099767:+@chr2:219101092:219101456:+@chr2:219103387:219103573:+;T23C1;PBMC	DP6	chr2:219099572:219099767:+@chr2:219101092:219101456:+@chr2:219103387:219103573:+	chr2	+	219099572,219099572	219103573,219103573	T23C1	Vitamin D	PBMC	CO2	Ethanol	SE	3	3	0	4.86989946835922	0.0324229721182453	ENSG00000163466	ARPC2
DP6;chr2:219246752:219247098:+@chr2:219247683:219247793:+@chr2:219248966:219249088:+;T16C1;PBMC	DP6	chr2:219246752:219247098:+@chr2:219247683:219247793:+@chr2:219248966:219249088:+	chr2	+	219246752,219246752	219249088,219249088	T16C1	Iron (C1)	PBMC	CO1	Water	SE	3	2	2	-4.13618169608129	0.060123829322859	ENSG00000018280	SLC11A1
DP6;chr2:219246752:219247098:+@chr2:219247683:219247793:+@chr2:219248966:219249088:+;T23C1;PBMC	DP6	chr2:219246752:219247098:+@chr2:219247683:219247793:+@chr2:219248966:219249088:+	chr2	+	219246752,219246752	219249088,219249088	T23C1	Vitamin D	PBMC	CO2	Ethanol	SE	3	3	3	-6.30167144341465	0.0306593794925667	ENSG00000018280	SLC11A1
DP6;chr2:219246752:219247098:+@chr2:219247683:219247825:+@chr2:219248966:219249088:+;T16C1;PBMC	DP6	chr2:219246752:219247098:+@chr2:219247683:219247825:+@chr2:219248966:219249088:+	chr2	+	219246752,219246752	219249088,219249088	T16C1	Iron (C1)	PBMC	CO1	Water	SE	3	3	3	-4.57550930667408	0.0324229721182453	ENSG00000018280	SLC11A1
DP6;chr2:219246752:219247098:+@chr2:219247683:219247825:+@chr2:219248966:219249088:+;T23C1;PBMC	DP6	chr2:219246752:219247098:+@chr2:219247683:219247825:+@chr2:219248966:219249088:+	chr2	+	219246752,219246752	219249088,219249088	T23C1	Vitamin D	PBMC	CO2	Ethanol	SE	3	3	3	-6.35976434621804	0.0306593794925667	ENSG00000018280	SLC11A1
DP6;chr2:219246752:219247098:+@chr2:219247683:219247825:+@chr2:219249870:219249989:+;T23C1;PBMC	DP6	chr2:219246752:219247098:+@chr2:219247683:219247825:+@chr2:219249870:219249989:+	chr2	+	219246752,219246752	219249989,219249989	T23C1	Vitamin D	PBMC	CO2	Ethanol	SE	2	2	2	-5.23861804848933	0.0306593794925667	ENSG00000018280	SLC11A1
DP6;chr2:219249870:219249989:+@chr2:219250135:219250208:+@chr2:219251358:219251464:+;T23C1;PBMC	DP6	chr2:219249870:219249989:+@chr2:219250135:219250208:+@chr2:219251358:219251464:+	chr2	+	219249870,219249870	219251464,219251464	T23C1	Vitamin D	PBMC	CO2	Ethanol	SE	3	3	0	5.33179455612122	0.0306593794925667	ENSG00000018280	SLC11A1
DP6;chr2:220094257:220094361:-@chr2:220093146:220093207:-@chr2:220092644:220092775:-;T23C1;PBMC	DP6	chr2:220094257:220094361:-@chr2:220093146:220093207:-@chr2:220092644:220092775:-	chr2	-	220092644,220092644	220094361,220094361	T23C1	Vitamin D	PBMC	CO2	Ethanol	SE	2	2	2	-3.84307425812472	0.0799581323321343	ENSG00000198925	ATG9A
DP6;chr2:220094257:220094361:-@chr2:220093156:220093204:-@chr2:220092644:220092775:-;T23C1;PBMC	DP6	chr2:220094257:220094361:-@chr2:220093156:220093204:-@chr2:220092644:220092775:-	chr2	-	220092644,220092644	220094361,220094361	T23C1	Vitamin D	PBMC	CO2	Ethanol	SE	2	2	2	-3.81737997303455	0.093731421277877	ENSG00000198925	ATG9A
DP6;chr2:220094257:220094361:-@chr2:220093156:220093207:-@chr2:220092644:220092775:-;T23C1;PBMC	DP6	chr2:220094257:220094361:-@chr2:220093156:220093207:-@chr2:220092644:220092775:-	chr2	-	220092644,220092644	220094361,220094361	T23C1	Vitamin D	PBMC	CO2	Ethanol	SE	2	2	2	-4.80635289184866	0.0324229721182453	ENSG00000198925	ATG9A
[truncated: 14,051 more rows]
